# Supplementary material for: Force-transducing molecular ensembles at growing microtubule tips control mitotic spindle size
Source: Nat Commun. 2024 Nov 14;15:9865. doi: 10.1038/s41467-024-54123-2 (PMC11564643; doi:10.1038/s41467-024-54123-2)
Supplement: Supplementary file 17 — Source Data [file 41467_2024_54123_MOESM17_ESM.xlsx]

## Sheet: Figure 1
Figure 1b						Figure 1c						Figure 1d						Figure 1e					Figure 1f
time (s)	Force (pN)	Smoothed 100 pt SG Force (pN)	Distance (microns)	Smoothed 100 pt SG Distance (microns)		time (s)	Force (pN)	Smoothed 100 pt SG Force (pN)	Distance (microns)	Smoothed 100 pt SG Distance (microns)		time (s)	Force (pN)	Smoothed 100 pt SG Force (pN)	Distance (microns)	Smoothed 100 pt SG Distance (microns)		HSET	HSET + EB	HSET	HSET + EB			HSET						EB						HSET+EB
0	0.78957	0.73317	-5.32907e-15	-0.00108		0	-8.26662	0.73317	-3.01981e-14	0.0012		0	0.50605	0.38703	0	-0.0114		pulling	pulling	pushing	pushing			positive_duration	negative_duration	zero_duration	positive_percentage	negative_percentage	zero_percentage	positive_duration	negative_duration	zero_duration	positive_percentage	negative_percentage	zero_percentage	positive_duration	negative_duration	zero_duration	positive_percentage	negative_percentage	zero_percentage
0.06666	0.53992	0.73293	-0.00196	-0.0011		0.06666	-8.26664	0.73293	0.00485	0.00123		0.06666	0.30225	0.3875	-0.01583	-0.01136		50.87	1.43	0	8.33			0	308.847	0	0	100	0	0	0	349.978	0	0	100	21.1987	51.8634	215.919	7.33565	17.9469	74.7174
0.13332	0.65567	0.73268	0.00552	-0.00112		0.13332	-8.26666	0.73268	-0.000816872	0.00126		0.13332	0.20759	0.38797	-0.00956	-0.01132		59.2	14.94		4.43			0	533.433	0	0	100	0	0.06666	0	354.377	0.0188069	0	99.9812	444.638	6.39956	165.789	72.0847	1.0375	26.8778
0.19999	0.77833	0.73244	0.000985284	-0.00115		0.19999	-8.26667	0.73244	-0.00148	0.00129		0.19999	0.55315	0.38844	-0.00552	-0.01128		43.04	90.52		2.47			0	387.909	0	0	100	0	0.06666	0	354.377	0.0188069	0	99.9812	0	48.9303	182.855	0	21.1102	78.8898
0.26665	0.74096	0.7322	-0.00127	-0.00117		0.26665	-8.26669	0.7322	0.00144	0.00133		0.26665	0.39675	0.38891	-0.01251	-0.01125		57.66	138.14		3.54			0	443.438	0	0	100	0	0	0	193.121	0	0	100	0	86.5279	154.123	0	35.9557	64.0443
0.33331	0.73923	0.73196	-0.00385	-0.00119		0.33331	-8.26671	0.73196	0.00179	0.00136		0.33331	0.31101	0.38938	0.0013	-0.01121		26.75	40.97		2.23			0	174.256	0	0	100	0	0	0	262.583	0	0	100	0	446.838	285.448	0	61.0196	38.9804
0.39997	0.66756	0.73171	-0.000347746	-0.00121		0.39997	-8.26672	0.73171	-0.00193	0.00139		0.39997	0.38201	0.38985	-0.0176	-0.01117		27.39	14.8		2.31			0	227.185	0	0	100	0	0	0	266.45	0	0	100	0	199.521	17.0656	0	92.1206	7.87935
0.46664	0.62896	0.73147	-0.0013	-0.00124		0.46664	-8.26674	0.73147	0.00392	0.00142		0.46664	0.17986	0.39031	-0.01348	-0.01113		37.84	1.57		3.74			0	150.524	0	0	100	0	0	0	61.9294	0	0	100	20.0654	99.527	19.5987	14.4157	71.5038	14.0804
0.5333	0.59453	0.73123	-0.00243	-0.00126		0.5333	-8.26676	0.73123	0.00238	0.00145		0.5333	0.3187	0.39077	-0.00964	-0.0111		35.58	6.71		5.92			0	669.89	0	0	100	0	0	0	365.177	0	0	100	9.59938	64.596	1229.79	0.736158	4.95374	94.3101
0.59996	0.73233	0.73099	-0.00308	-0.00128		0.59996	-8.26677	0.73099	0.00788	0.00148		0.59996	0.14445	0.39124	-0.0217	-0.01106		30.04	6.64		1.24			0	148.524	0	0	100	0	0	0	255.584	0	0	100	54.8631	497.568	100.06	8.40824	76.2566	15.3351
0.66662	0.62225	0.73075	-0.000242976	-0.0013		0.66662	-8.26679	0.73075	0.00616	0.00151		0.66662	0.35002	0.3917	-0.00363	-0.01102		43.01	28.3		1.58			0	67.3957	0	0	100	0	0	0	421.84	0	0	100	0.66664	556.231	234.052	0.0842835	70.3245	29.5912
0.73329	0.70794	0.7305	-0.00118	-0.00132		0.73329	-8.26681	0.7305	0.00559	0.00155		0.73329	0.40585	0.39215	-0.01102	-0.01099		18.59	6.49		17.33									0	0	252.384	0	0	100	0.66664	556.231	234.052	0.0842835	70.3245	29.5912
0.79995	0.80314	0.73026	0.00215	-0.00135		0.79995	-8.26682	0.73026	-0.000445692	0.00158		0.79995	0.26401	0.39261	-0.01277	-0.01095		27.98	27.11		15.33									0	0	426.106	0	0	100	248.984	0	184.855	57.3909	0	42.6091
0.86661	0.71735	0.73002	0.0038	-0.00137		0.86661	-8.26684	0.73002	0.00253	0.00161		0.86661	0.21645	0.39307	-0.01668	-0.01091		4.87	50.98		0.37									0	0	193.121	0	0	100	437.372	472.836	515.7	30.6732	33.1604	36.1664
0.93327	0.75297	0.72978	0.00171	-0.00139		0.93327	-8.26686	0.72978	0.0044	0.00164		0.93327	0.35915	0.39352	-0.01402	-0.01088		3.9	2.13		8.41									0	0	425.839	0	0	100	89.461	288.915	293.115	13.3228	43.0259	43.6513
0.99994	0.68083	0.72953	0.0025	-0.00141		0.99994	-8.26687	0.72953	0.00181	0.00167		0.99994	0.31919	0.39397	-0.01836	-0.01084		3.24	1.54		0.57									0	0	262.183	0	0	100	0	159.59	78.2617	0	67.0964	32.9036
1.0666	0.76449	0.72929	-0.00158	-0.00143		1.0666	-8.26689	0.72929	-0.000554118	0.0017		1.0666	0.30292	0.39443	-0.01027	-0.0108		0.77	21.39		0.71									0	0	422.973	0	0	100	349.578	0	4.26639	98.7943	0	1.20573
1.13326	0.77046	0.72905	-0.00178	-0.00146		1.13326	-8.2669	0.72905	0.000806418	0.00173		1.13326	0.55999	0.39488	-0.00738	-0.01077		3.55	17.17		1.85									0	0	427.106	0	0	100	0	237.118	45.4638	0	83.9113	16.0887
1.19992	0.77366	0.72881	-0.00295	-0.00148		1.19992	-8.26692	0.72881	-0.00151	0.00177		1.19992	0.51859	0.39532	-0.0046	-0.01073		25.54	9.54		1.25		Total	0	3111.4	0	0	100	0	0.13332	0	5295.13	0.00251772	0	99.9975	1677.09	3772.69	3960.41	17.8221	40.0915	42.0864
1.26659	0.80182	0.72856	-0.00166	-0.0015		1.26659	-8.26694	0.72856	-0.01089	0.0018		1.26659	0.35521	0.39577	-0.0054	-0.01069		91.53	2.67		0.93
1.33325	0.74159	0.72832	-0.00162	-0.00152		1.33325	-8.26695	0.72832	0.00315	0.00183		1.33325	0.15137	0.39622	-0.01834	-0.01066		16.93	12.31
1.39991	0.68998	0.72808	-0.00484	-0.00154		1.39991	-8.26697	0.72808	-0.000281412	0.00186		1.39991	0.12665	0.39666	-0.00898	-0.01062		104.63
1.46657	0.62735	0.72784	-0.00229	-0.00157		1.46657	-8.26699	0.72784	0.00242	0.00189		1.46657	0.27924	0.3971	-0.02294	-0.01059		4.62
1.53324	0.82652	0.7276	-0.00275	-0.00159		1.53324	-8.267	0.7276	-0.000454156	0.00192		1.53324	0.23067	0.39754	-0.00979	-0.01055		24.43
1.5999	0.60763	0.72735	-0.00185	-0.00161		1.5999	-8.26702	0.72735	0.00108	0.00195		1.5999	0.34661	0.39798	-0.0041	-0.01052		113.23
1.66656	0.63376	0.72711	-0.00465	-0.00163		1.66656	-8.26703	0.72711	0.00506	0.00199		1.66656	0.33212	0.39842	-0.01056	-0.01048		126.78
1.73322	0.66431	0.72687	-0.00574	-0.00165		1.73322	-8.26705	0.72687	-0.000644591	0.00202		1.73322	0.227	0.39886	0.00177	-0.01045
1.79988	0.74494	0.72663	-0.00119	-0.00168		1.79988	-8.26707	0.72663	0.00125	0.00205		1.79988	0.42827	0.39929	-0.02404	-0.01041
1.86655	0.79663	0.72638	-0.00657	-0.0017		1.86655	-8.26708	0.72638	0.000321061	0.00208		1.86655	0.17626	0.39973	-0.01454	-0.01037
1.93321	0.76555	0.72614	-0.000238331	-0.00172		1.93321	-8.2671	0.72614	0.00182	0.00211		1.93321	0.36539	0.40016	-0.00415	-0.01034
1.99987	0.81179	0.7259	-0.00503	-0.00174		1.99987	-8.26712	0.7259	0.00225	0.00214		1.99987	0.32751	0.40059	-0.02218	-0.01031
2.06653	0.79083	0.72566	-0.0078	-0.00177		2.06653	-8.26713	0.72566	0.00742	0.00217		2.06653	0.22381	0.40102	-0.00935	-0.01027
2.1332	0.74481	0.72541	-0.00334	-0.00179		2.1332	-8.26715	0.72541	0.0034	0.00221		2.1332	0.44413	0.40144	-0.01238	-0.01024
2.19986	0.92692	0.72517	-0.00564	-0.00181		2.19986	-8.26716	0.72517	0.00742	0.00224		2.19986	0.16892	0.40187	-0.01326	-0.0102
2.26652	0.69092	0.72493	-0.00341	-0.00183		2.26652	-8.26718	0.72493	0.00455	0.00227		2.26652	0.37091	0.4023	-0.01358	-0.01017
2.33318	0.66211	0.72469	-0.00291	-0.00185		2.33318	-8.2672	0.72469	0.00538	0.0023		2.33318	0.40412	0.40272	-0.00549	-0.01013
2.39985	0.71888	0.72445	-0.000784989	-0.00188		2.39985	-8.26721	0.72445	0.0029	0.00233		2.39985	0.45622	0.40314	-0.01555	-0.0101
2.46651	0.69495	0.7242	-0.00497	-0.0019		2.46651	-8.26723	0.7242	0.00179	0.00236		2.46651	0.3474	0.40356	-0.00572	-0.01006
2.53317	0.81162	0.72396	0.000211635	-0.00192		2.53317	-8.26724	0.72396	-0.000192741	0.00239		2.53317	0.44554	0.40398	-0.00756	-0.01003
2.59983	0.65417	0.72372	-0.00273	-0.00194		2.59983	-8.26726	0.72372	7.25887e-05	0.00242		2.59983	0.52364	0.4044	-0.00756	-0.01
2.6665	0.79839	0.72348	-0.00253	-0.00196		2.6665	-8.26728	0.72348	-0.00278	0.00246		2.6665	0.29225	0.40481	-0.01248	-0.00996
2.73316	0.87374	0.72323	-3.06768e-05	-0.00199		2.73316	-8.26729	0.72323	0.00199	0.00249		2.73316	0.43875	0.40523	-0.01156	-0.00993
2.79982	0.77399	0.72299	-0.00317	-0.00201		2.79982	-8.26731	0.72299	0.00403	0.00252		2.79982	0.27819	0.40564	-0.00564	-0.0099
2.86648	0.7783	0.72275	-0.00538	-0.00203		2.86648	-8.26732	0.72275	0.00492	0.00255		2.86648	0.45081	0.40605	-0.00713	-0.00986
2.93315	0.70521	0.72251	7.88057e-05	-0.00205		2.93315	-8.26734	0.72251	0.00504	0.00258		2.93315	0.5818	0.40646	-0.01122	-0.00983
2.99981	0.69702	0.72226	0.00429	-0.00207		2.99981	-8.26736	0.72226	0.00131	0.00261		2.99981	0.28311	0.40687	-0.01873	-0.0098
3.06647	0.63711	0.72202	-0.000212056	-0.0021		3.06647	-8.26737	0.72202	0.00371	0.00264		3.06647	0.25857	0.40728	-0.00808	-0.00976
3.13313	0.80998	0.72178	-0.0017	-0.00212		3.13313	-8.26739	0.72178	0.00377	0.00268		3.13313	0.41317	0.40768	-0.00944	-0.00973
3.1998	0.70943	0.72154	-0.000145774	-0.00214		3.1998	-8.2674	0.72154	0.00504	0.00271		3.1998	0.22112	0.40809	-0.02577	-0.0097
3.26646	0.64013	0.72129	0.000402323	-0.00216		3.26646	-8.26742	0.72129	0.00147	0.00274		3.26646	0.29053	0.40849	-0.01547	-0.00966
3.33312	0.63989	0.72105	0.00111	-0.00219		3.33312	-8.26744	0.72105	0.00416	0.00277		3.33312	0.24618	0.40889	-0.00511	-0.00963
3.39978	0.82735	0.71987	0.00253	-0.00219		3.39978	-8.26745	0.71987	0.00659	0.00282		3.39978	0.42869	0.40929	-0.02109	-0.0096
3.46644	0.81062	0.72043	0.000833962	-0.00225		3.46644	-8.26747	0.72043	0.00452	0.00279		3.46644	0.22173	0.40969	-0.0124	-0.00957
3.53311	0.83772	0.72153	-0.000536836	-0.00235		3.53311	-8.26748	0.72153	0.00498	0.0028		3.53311	0.39171	0.41008	-0.00463	-0.00953
3.59977	0.72493	0.72105	-0.00241	-0.00237		3.59977	-8.2675	0.72105	0.00388	0.0028		3.59977	0.19755	0.41048	-0.00832	-0.0095
3.66643	0.77923	0.72039	-0.00259	-0.00234		3.66643	-8.26751	0.72039	0.00281	0.00286		3.66643	0.32526	0.41087	-0.01117	-0.00947
3.73309	0.74985	0.72074	-0.00317	-0.00231		3.73309	-8.26753	0.72074	0.0022	0.00288		3.73309	0.44304	0.41126	-0.01266	-0.00944
3.79976	0.73454	0.72141	0.00346	-0.00233		3.79976	-8.26755	0.72141	0.00247	0.00297		3.79976	0.44086	0.41165	-0.00266	-0.00941
3.86642	0.67216	0.72328	-0.00288	-0.00234		3.86642	-8.26756	0.72328	0.00284	0.00296		3.86642	0.50054	0.41204	-0.00695	-0.00937
3.93308	0.76267	0.72372	-0.000388885	-0.00233		3.93308	-8.26758	0.72372	-0.000971313	0.00291		3.93308	0.93755	0.41243	0.00664	-0.00934
3.99974	0.8471	0.723	-0.00523	-0.00228		3.99974	-8.26759	0.723	-0.000373477	0.00286		3.99974	0.74553	0.41282	-0.000756133	-0.00931
4.06641	0.74182	0.72254	-0.00162	-0.0023		4.06641	-8.26761	0.72254	0.00229	0.00285		4.06641	0.65705	0.4132	-0.00736	-0.00928
4.13307	0.80032	0.72198	-0.00693	-0.0023		4.13307	-8.26762	0.72198	-0.00065746	0.00283		4.13307	0.58834	0.41358	-0.00483	-0.00925
4.19973	0.6332	0.72025	-0.00323	-0.00233		4.19973	-8.26764	0.72025	0.00441	0.00283		4.19973	0.57132	0.41397	-0.0153	-0.00922
4.26639	0.85323	0.71834	-0.00772	-0.00232		4.26639	-8.26766	0.71834	0.0039	0.00282		4.26639	0.47295	0.41435	-0.01356	-0.00919
4.33306	0.71764	0.71581	-0.0039	-0.00237		4.33306	-8.26767	0.71581	0.00154	0.00279		4.33306	0.38675	0.41473	-0.01103	-0.00915
4.39972	0.54973	0.71603	-0.00988	-0.00244		4.39972	-8.26769	0.71603	0.00334	0.00282		4.39972	0.31794	0.4151	-0.01361	-0.00912
4.46638	0.73	0.71551	-0.00725	-0.0024		4.46638	-8.2677	0.71551	0.00335	0.00284		4.46638	0.45357	0.41548	-0.00933	-0.00909
4.53304	0.67491	0.71372	-0.0038	-0.00237		4.53304	-8.26772	0.71372	0.00288	0.00288		4.53304	0.11835	0.41585	-0.01952	-0.00906
4.59971	0.64553	0.71347	-0.00646	-0.00231		4.59971	-8.26773	0.71347	-0.000822549	0.00293		4.59971	0.39868	0.41623	-0.00779	-0.00903
4.66637	0.70697	0.71159	-0.00315	-0.00226		4.66637	-8.26775	0.71159	0.00482	0.00303		4.66637	0.54326	0.4166	-0.01694	-0.009
4.73303	0.64457	0.71041	0.000413327	-0.00226		4.73303	-8.26776	0.71041	0.00529	0.00303		4.73303	0.39602	0.41697	0.00144	-0.00897
4.79969	0.68937	0.71153	-0.00731	-0.00225		4.79969	-8.26778	0.71153	0.00555	0.00304		4.79969	0.56095	0.41734	-0.00544	-0.00894
4.86636	0.69175	0.71236	-0.00239	-0.00226		4.86636	-8.26779	0.71236	-0.000273742	0.003		4.86636	0.55229	0.4177	0.00808	-0.00891
4.93302	0.72121	0.71053	-0.00526	-0.00224		4.93302	-8.26781	0.71053	0.00555	0.00299		4.93302	0.5538	0.41807	-0.00855	-0.00888
4.99968	0.71604	0.71131	-0.0025	-0.00229		4.99968	-8.26783	0.71131	0.000816947	0.003		4.99968	0.33225	0.41843	-0.01211	-0.00885
5.06634	0.76536	0.71087	0.00201	-0.00225		5.06634	-8.26784	0.71087	0.000559088	0.00298		5.06634	0.32121	0.41879	-0.01578	-0.00882
5.133	0.81576	0.71073	-0.000940478	-0.00221		5.133	-8.26786	0.71073	-0.000960717	0.00293		5.133	0.49529	0.41916	-0.00622	-0.00879
5.19967	0.77516	0.71016	-0.00103	-0.0023		5.19967	-8.26787	0.71016	0.00506	0.00294		5.19967	0.5741	0.41951	-0.01349	-0.00876
5.26633	0.65177	0.70981	0.00339	-0.00217		5.26633	-8.26789	0.70981	0.00679	0.003		5.26633	0.2399	0.41987	-0.01572	-0.00873
5.33299	0.7125	0.70957	-0.00012027	-0.00217		5.33299	-8.2679	0.70957	0.00374	0.00296		5.33299	0.24805	0.42023	-0.01235	-0.0087
5.39965	0.73275	0.70901	-0.00261	-0.00213		5.39965	-8.26792	0.70901	-0.000403318	0.00294		5.39965	0.23558	0.42058	-0.01316	-0.00867
5.46632	0.67088	0.70781	-0.00195	-0.00211		5.46632	-8.26793	0.70781	0.0043	0.00288		5.46632	0.33702	0.42094	-0.01654	-0.00864
5.53298	0.79554	0.70682	-0.00343	-0.0021		5.53298	-8.26795	0.70682	0.00372	0.0029		5.53298	0.35764	0.42129	-0.00704	-0.00861
5.59964	0.62227	0.70394	-0.00256	-0.00204		5.59964	-8.26796	0.70394	0.00674	0.00286		5.59964	0.46426	0.42164	-0.01245	-0.00859
5.6663	0.78734	0.70397	-0.00502	-0.00203		5.6663	-8.26798	0.70397	0.00614	0.00284		5.6663	0.31494	0.42199	-0.0224	-0.00856
5.73297	0.68682	0.70409	-0.00558	-0.00207		5.73297	-8.26799	0.70409	-0.0014	0.00278		5.73297	0.11667	0.42234	-0.01275	-0.00853
5.79963	0.69918	0.70197	-0.0015	-0.0021		5.79963	-8.26801	0.70197	0.00119	0.00277		5.79963	0.4526	0.42268	-0.00398	-0.0085
5.86629	0.83258	0.70131	-0.00626	-0.00208		5.86629	-8.26802	0.70131	0.00569	0.0028		5.86629	0.40702	0.42303	-0.00955	-0.00847
5.93295	0.62525	0.69907	-0.00269	-0.00207		5.93295	-8.26804	0.69907	0.00145	0.00283		5.93295	0.46065	0.42337	-0.01305	-0.00844
5.99962	0.7867	0.70007	-0.00429	-0.00206		5.99962	-8.26805	0.70007	0.00404	0.00288		5.99962	0.36148	0.42371	-0.00643	-0.00841
6.06628	0.80303	0.69986	0.00128	-0.00207		6.06628	-8.26807	0.69986	0.00578	0.00294		6.06628	0.3502	0.42405	-0.01269	-0.00839
6.13294	0.69147	0.69772	-0.00176	-0.00215		6.13294	-8.26808	0.69772	0.00333	0.00295		6.13294	0.17689	0.42439	-0.02159	-0.00836
6.1996	0.65863	0.69705	-0.00707	-0.00208		6.1996	-8.2681	0.69705	0.00797	0.00293		6.1996	0.26298	0.42473	-0.01319	-0.00833
6.26627	0.71118	0.69574	-0.0043	-0.00208		6.26627	-8.26811	0.69574	0.00473	0.00294		6.26627	0.31877	0.42507	-0.01141	-0.0083
6.33293	0.73228	0.69548	-0.00425	-0.00211		6.33293	-8.26813	0.69548	0.0042	0.0029		6.33293	0.17036	0.4254	-0.01938	-0.00827
6.39959	0.73847	0.69469	0.000157055	-0.00212		6.39959	-8.26814	0.69469	0.00828	0.00289		6.39959	0.32913	0.42573	-0.00779	-0.00825
6.46625	0.54677	0.69391	-0.00257	-0.00208		6.46625	-8.26816	0.69391	0.00114	0.00288		6.46625	0.43758	0.42606	-0.02149	-0.00822
6.53292	0.54378	0.69277	-0.000927886	-0.00211		6.53292	-8.26817	0.69277	0.00823	0.0029		6.53292	0.18573	0.42639	-0.00641	-0.00819
6.59958	0.61284	0.69088	-0.000734366	-0.00207		6.59958	-8.26819	0.69088	0.00501	0.00292		6.59958	0.60059	0.42672	-0.01717	-0.00816
6.66624	0.63511	0.6915	-0.00419	-0.00208		6.66624	-8.2682	0.6915	0.00624	0.00294		6.66624	0.42774	0.42705	-0.01076	-0.00814
6.7329	0.67063	0.69211	-0.000300839	-0.00213		6.7329	-8.26822	0.69211	0.0053	0.00298		6.7329	0.46712	0.42737	-0.01422	-0.00811
6.79956	0.5961	0.69068	-0.0079	-0.00224		6.79956	-8.26823	0.69068	0.00122	0.00297		6.79956	0.36261	0.4277	-0.00702	-0.00808
6.86623	0.76677	0.68848	-0.00455	-0.00228		6.86623	-8.26825	0.68848	0.000317655	0.00296		6.86623	0.30255	0.42802	-0.02254	-0.00806
6.93289	0.72927	0.68614	-0.00173	-0.00234		6.93289	-8.26826	0.68614	-0.00171	0.00299		6.93289	0.24809	0.42834	-0.01249	-0.00803
6.99955	0.67519	0.68602	0.00182	-0.00238		6.99955	-8.26828	0.68602	0.00779	0.00298		6.99955	0.38194	0.42866	-0.00187	-0.008
7.06621	0.77433	0.68516	-0.000985499	-0.00238		7.06621	-8.26829	0.68516	0.00417	0.00303		7.06621	0.54098	0.42898	-0.0126	-0.00798
7.13288	0.7354	0.68453	-0.00222	-0.00237		7.13288	-8.26831	0.68453	0.00702	0.00303		7.13288	0.26846	0.4293	-0.00837	-0.00795
7.19954	0.81749	0.6848	-0.00208	-0.00248		7.19954	-8.26832	0.6848	0.00232	0.00305		7.19954	0.39819	0.42961	-0.0073	-0.00792
7.2662	0.63923	0.68443	-0.00124	-0.00244		7.2662	-8.26834	0.68443	-0.00199	0.00307		7.2662	0.45106	0.42993	-0.00951	-0.0079
7.33286	0.6592	0.68395	0.00189	-0.0025		7.33286	-8.26835	0.68395	0.00254	0.00314		7.33286	0.44459	0.43024	-0.00755	-0.00787
7.39953	0.57578	0.68191	-0.00194	-0.00246		7.39953	-8.26837	0.68191	0.00513	0.00324		7.39953	0.51531	0.43055	-0.00439	-0.00785
7.46619	0.65141	0.68042	-0.00169	-0.00247		7.46619	-8.26838	0.68042	0.00405	0.00325		7.46619	0.39029	0.43086	-0.00344	-0.00782
7.53285	0.62824	0.67983	-0.000685179	-0.00243		7.53285	-8.2684	0.67983	-0.000698707	0.00332		7.53285	0.43965	0.43117	-0.01305	-0.00779
7.59951	0.52449	0.6794	0.00442	-0.00242		7.59951	-8.26841	0.6794	0.00137	0.00338		7.59951	0.47902	0.43147	-0.00563	-0.00777
7.66618	0.49734	0.67699	-0.00296	-0.00235		7.66618	-8.26843	0.67699	0.00183	0.00342		7.66618	0.62617	0.43178	-0.00677	-0.00774
7.73284	0.70328	0.67591	-0.00441	-0.00228		7.73284	-8.26844	0.67591	0.00483	0.00351		7.73284	0.63	0.43208	-0.00919	-0.00772
7.7995	0.71205	0.67669	0.00269	-0.0022		7.7995	-8.26845	0.67669	0.000764958	0.00355		7.7995	0.25739	0.43238	-0.00483	-0.00769
7.86616	0.5894	0.676	0.000490959	-0.00218		7.86616	-8.26847	0.676	0.00491	0.00361		7.86616	0.3013	0.43268	-0.01193	-0.00767
7.93283	0.74839	0.67592	0.00306	-0.00217		7.93283	-8.26848	0.67592	0.00331	0.00368		7.93283	0.41163	0.43298	-0.0079	-0.00764
7.99949	0.61186	0.6773	0.00405	-0.00216		7.99949	-8.2685	0.6773	-9.59649e-05	0.00377		7.99949	0.19113	0.43328	-0.02005	-0.00762
8.06615	0.62241	0.67696	-0.00205	-0.00212		8.06615	-8.26851	0.67696	0.00293	0.00379		8.06615	0.12902	0.43357	-0.01084	-0.00759
8.13281	0.80384	0.67796	-0.00348	-0.00216		8.13281	-8.26853	0.67796	0.000577826	0.00383		8.13281	0.42165	0.43387	-0.0142	-0.00757
8.19948	0.71043	0.67724	-0.00346	-0.00211		8.19948	-8.26854	0.67724	-0.00132	0.00385		8.19948	0.4194	0.43416	-0.005	-0.00754
8.26614	0.64166	0.67685	-0.00101	-0.00216		8.26614	-8.26856	0.67685	-0.00199	0.00394		8.26614	0.42501	0.43445	-0.01145	-0.00752
8.3328	0.6864	0.67531	-0.00659	-0.00218		8.3328	-8.26857	0.67531	0.00242	0.00395		8.3328	0.32472	0.43474	-0.01168	-0.00749
8.39946	0.58929	0.67386	-0.0011	-0.0022		8.39946	-8.26859	0.67386	0.00323	0.00406		8.39946	0.40117	0.43503	-0.01252	-0.00747
8.46612	0.65061	0.67261	-0.00124	-0.00225		8.46612	-8.2686	0.67261	-0.0055	0.00412		8.46612	0.44921	0.43532	-0.01012	-0.00744
8.53279	0.68742	0.67153	-0.00986	-0.00229		8.53279	-8.26861	0.67153	0.00216	0.0042		8.53279	0.39383	0.4356	-0.01022	-0.00742
8.59945	0.76079	0.67088	0.00588	-0.0023		8.59945	-8.26863	0.67088	0.00645	0.00424		8.59945	0.45318	0.43589	-0.006	-0.0074
8.66611	0.74138	0.67121	-0.0004313	-0.00243		8.66611	-8.26864	0.67121	-0.00257	0.00422		8.66611	0.49225	0.43617	-0.00389	-0.00737
8.73277	0.75608	0.67192	-0.000916168	-0.00247		8.73277	-8.26866	0.67192	0.000528521	0.00427		8.73277	0.46487	0.43645	-0.01162	-0.00735
8.79944	0.66928	0.6697	-0.00517	-0.00249		8.79944	-8.26867	0.6697	0.000947673	0.00434		8.79944	0.34601	0.43673	-0.00958	-0.00733
8.8661	0.64449	0.66978	-0.00212	-0.00247		8.8661	-8.26869	0.66978	0.00553	0.00437		8.8661	0.50613	0.43701	-0.00561	-0.0073
8.93276	0.63633	0.66822	-0.000413139	-0.00243		8.93276	-8.2687	0.66822	0.00342	0.00444		8.93276	0.72662	0.43728	-0.01315	-0.00728
8.99942	0.6942	0.66926	-0.00245	-0.00246		8.99942	-8.26872	0.66926	0.0022	0.00445		8.99942	0.39537	0.43756	-0.01311	-0.00725
9.06609	0.67375	0.66675	-0.0064	-0.00246		9.06609	-8.26873	0.66675	-0.000185367	0.00445		9.06609	0.41836	0.43783	-0.00228	-0.00723
9.13275	0.50513	0.66602	-0.00417	-0.00247		9.13275	-8.26874	0.66602	0.00163	0.00455		9.13275	0.73627	0.43811	-0.00391	-0.00721
9.19941	0.62762	0.66665	-0.00283	-0.00248		9.19941	-8.26876	0.66665	0.00439	0.00467		9.19941	0.45014	0.43838	-0.00672	-0.00719
9.26607	0.58606	0.66614	0.00121	-0.00247		9.26607	-8.26877	0.66614	0.00331	0.00465		9.26607	0.56126	0.43865	-0.00827	-0.00716
9.33274	0.75535	0.66714	-0.00158	-0.00247		9.33274	-8.26879	0.66714	0.00552	0.00476		9.33274	0.35675	0.43891	0.00113	-0.00714
9.3994	0.77723	0.66782	-0.00367	-0.00249		9.3994	-8.2688	0.66782	0.00326	0.00477		9.3994	0.67009	0.43918	-0.000992588	-0.00712
9.46606	0.65724	0.66753	-0.00795	-0.00255		9.46606	-8.26881	0.66753	0.00225	0.00483		9.46606	0.7966	0.43944	-0.00784	-0.00709
9.53272	0.70604	0.66861	0.00369	-0.00261		9.53272	-8.26883	0.66861	0.00215	0.00484		9.53272	0.82279	0.43971	-0.01068	-0.00707
9.59939	0.6463	0.66981	-0.00538	-0.00257		9.59939	-8.26884	0.66981	0.00646	0.00484		9.59939	0.48434	0.43997	-0.01022	-0.00705
9.66605	0.67917	0.67051	-0.00248	-0.0026		9.66605	-8.26886	0.67051	0.00109	0.00485		9.66605	0.42214	0.44023	-0.01667	-0.00703
9.73271	0.61658	0.6702	0.0034	-0.00263		9.73271	-8.26887	0.6702	0.000443547	0.00486		9.73271	0.40708	0.44049	-0.01112	-0.00701
9.79937	0.55897	0.67015	0.00297	-0.00269		9.79937	-8.26889	0.67015	0.00215	0.00488		9.79937	0.304	0.44075	-0.01685	-0.00698
9.86604	0.69404	0.67178	-0.0041	-0.00273		9.86604	-8.2689	0.67178	0.0062	0.00498		9.86604	0.20395	0.441	-0.01501	-0.00696
9.9327	0.51895	0.67385	0.00326	-0.00277		9.9327	-8.26891	0.67385	0.00721	0.00496		9.9327	0.4015	0.44126	-0.00472	-0.00694
9.99936	0.70246	0.67583	-0.00023327	-0.00279		9.99936	-8.26893	0.67583	0.0026	0.005		9.99936	0.465	0.44151	-0.01079	-0.00692
10.066	0.70144	0.67722	-0.00384	-0.00282		10.066	-8.26894	0.67722	0.00904	0.00501		10.066	0.54756	0.44176	-0.00804	-0.0069
10.1327	0.68338	0.67797	-0.00836	-0.00292		10.1327	-8.26896	0.67797	0.00515	0.00507		10.1327	0.60174	0.44201	-0.00613	-0.00687
10.1994	0.58833	0.68013	-0.00305	-0.00295		10.1994	-8.26897	0.68013	0.0035	0.00513		10.1994	0.47018	0.44226	-0.00526	-0.00685
10.266	0.60179	0.68031	-0.00704	-0.00295		10.266	-8.26898	0.68031	0.00795	0.00519		10.266	0.62498	0.44251	-0.00769	-0.00683
10.3327	0.71267	0.68077	-0.00623	-0.00295		10.3327	-8.269	0.68077	0.00305	0.00528		10.3327	0.44969	0.44275	-0.01857	-0.00681
10.3993	0.69211	0.68211	-0.00319	-0.00298		10.3993	-8.26901	0.68211	0.0077	0.00528		10.3993	0.36413	0.443	-0.01185	-0.00679
10.466	0.6864	0.68086	-0.00134	-0.00302		10.466	-8.26903	0.68086	0.00211	0.00535		10.466	0.47883	0.44324	-0.01562	-0.00677
10.5327	0.76205	0.68075	-0.00841	-0.0031		10.5327	-8.26904	0.68075	0.0049	0.00533		10.5327	0.44323	0.44348	-0.0132	-0.00675
10.5993	0.63473	0.6807	0.00104	-0.00318		10.5993	-8.26905	0.6807	0.00468	0.00536		10.5993	0.42528	0.44372	-0.00675	-0.00673
10.666	0.71409	0.68204	-0.00625	-0.00323		10.666	-8.26907	0.68204	0.00592	0.00542		10.666	0.536	0.44396	-0.00951	-0.00671
10.7326	0.64091	0.68291	-0.000789281	-0.00323		10.7326	-8.26908	0.68291	0.00994	0.00545		10.7326	0.36872	0.44419	-0.01039	-0.00669
10.7993	0.59165	0.68486	-0.00232	-0.00324		10.7993	-8.26909	0.68486	0.00329	0.00548		10.7993	0.2215	0.44443	-0.01018	-0.00667
10.866	0.73996	0.68627	-0.003	-0.00333		10.866	-8.26911	0.68627	0.00605	0.00552		10.866	0.54685	0.44466	-0.00807	-0.00665
10.9326	0.59048	0.68768	-0.00276	-0.00342		10.9326	-8.26912	0.68768	0.01112	0.00565		10.9326	0.33216	0.44489	-0.00813	-0.00663
10.9993	0.60992	0.68964	-3.61205e-05	-0.00343		10.9993	-8.26914	0.68964	0.00706	0.00575		10.9993	0.59978	0.44513	0.0032	-0.00661
11.066	0.60784	0.69155	0.00246	-0.00345		11.066	-8.26915	0.69155	0.01078	0.00578		11.066	0.55137	0.44535	-0.01374	-0.00659
11.1326	0.62837	0.69291	-0.00158	-0.00339		11.1326	-8.26916	0.69291	0.00771	0.00577		11.1326	0.53928	0.44558	0.000635264	-0.00657
11.1993	0.66099	0.69245	-0.00477	-0.00347		11.1993	-8.26918	0.69245	0.00896	0.00584		11.1993	0.73038	0.44581	-0.01519	-0.00655
11.266	0.66636	0.69337	-0.00301	-0.00351		11.266	-8.26919	0.69337	0.00997	0.00588		11.266	0.47252	0.44603	-0.000794165	-0.00653
11.3326	0.78543	0.69351	-0.00569	-0.0036		11.3326	-8.2692	0.69351	0.00891	0.00588		11.3326	0.70984	0.44626	-0.00221	-0.00651
11.3993	0.67204	0.69374	0.000513459	-0.00364		11.3993	-8.26922	0.69374	0.00687	0.00592		11.3993	0.3751	0.44648	-0.01034	-0.00649
11.4659	0.74561	0.69469	-0.00315	-0.00367		11.4659	-8.26923	0.69469	0.00914	0.00598		11.4659	0.3767	0.4467	-0.00847	-0.00647
11.5326	0.61735	0.69304	-0.0024	-0.00369		11.5326	-8.26925	0.69304	0.00748	0.00608		11.5326	0.40287	0.44692	-0.00454	-0.00645
11.5993	0.6517	0.69268	-0.00714	-0.00371		11.5993	-8.26926	0.69268	0.00918	0.00619		11.5993	0.50948	0.44714	-0.00478	-0.00643
11.6659	0.566	0.69487	-0.00696	-0.00372		11.6659	-8.26927	0.69487	0.00632	0.00627		11.6659	0.68491	0.44735	0.00765	-0.00641
11.7326	0.56974	0.69647	-0.00524	-0.0037		11.7326	-8.26929	0.69647	0.01137	0.00634		11.7326	0.6263	0.44757	-0.01149	-0.00639
11.7992	0.63928	0.69806	-0.00266	-0.00367		11.7992	-8.2693	0.69806	0.00687	0.00639		11.7992	0.48092	0.44778	-0.01004	-0.00637
11.8659	0.70649	0.69854	-0.00467	-0.00367		11.8659	-8.26931	0.69854	0.00763	0.00653		11.8659	0.4128	0.44799	-0.0061	-0.00635
11.9326	0.70925	0.69881	-0.00297	-0.00364		11.9326	-8.26933	0.69881	0.00838	0.00663		11.9326	0.56662	0.4482	-0.01182	-0.00634
11.9992	0.6853	0.69731	-0.00942	-0.00368		11.9992	-8.26934	0.69731	0.00486	0.00667		11.9992	0.469	0.44841	-0.000834653	-0.00632
12.0659	0.78378	0.69803	-0.00373	-0.0037		12.0659	-8.26935	0.69803	0.00894	0.00679		12.0659	0.5482	0.44862	-0.00851	-0.0063
12.1326	0.50924	0.69832	-0.00459	-0.00373		12.1326	-8.26937	0.69832	0.00679	0.00685		12.1326	0.29285	0.44882	-0.01261	-0.00628
12.1992	0.67891	0.69854	8.04405e-05	-0.00368		12.1992	-8.26938	0.69854	0.00748	0.00692		12.1992	0.12546	0.44903	-0.01167	-0.00626
12.2659	0.63774	0.70029	0.000107133	-0.00369		12.2659	-8.26939	0.70029	0.0107	0.00694		12.2659	0.29855	0.44923	-0.01999	-0.00624
12.3325	0.72684	0.70124	-0.00581	-0.00377		12.3325	-8.26941	0.70124	0.00735	0.00701		12.3325	0.30328	0.44943	0.00363	-0.00623
12.3992	0.53366	0.70168	-0.00416	-0.00375		12.3992	-8.26942	0.70168	0.00676	0.00705		12.3992	0.50903	0.44963	-0.01411	-0.00621
12.4659	0.61385	0.70093	-0.00753	-0.00379		12.4659	-8.26944	0.70093	0.00889	0.00717		12.4659	0.46431	0.44983	-0.00879	-0.00619
12.5325	0.76229	0.7033	-0.00245	-0.00382		12.5325	-8.26945	0.7033	0.01329	0.00727		12.5325	0.39617	0.45002	-0.00799	-0.00617
12.5992	0.78105	0.70302	-0.00509	-0.00384		12.5992	-8.26946	0.70302	0.00373	0.00734		12.5992	0.44607	0.45022	-0.01672	-0.00616
12.6659	0.72636	0.7048	-0.00235	-0.00387		12.6659	-8.26948	0.7048	0.01216	0.00737		12.6659	0.27636	0.45041	-0.01192	-0.00614
12.7325	0.85551	0.70472	-0.00602	-0.00388		12.7325	-8.26949	0.70472	0.00534	0.00739		12.7325	0.32042	0.4506	-0.01613	-0.00612
12.7992	0.77338	0.70493	-0.00562	-0.00389		12.7992	-8.2695	0.70493	0.01108	0.00749		12.7992	0.20578	0.4508	-0.00644	-0.00611
12.8658	0.80113	0.70571	-0.00703	-0.00382		12.8658	-8.26952	0.70571	0.00519	0.00758		12.8658	0.17012	0.45099	-0.00984	-0.00609
12.9325	0.7799	0.70586	-0.00376	-0.00389		12.9325	-8.26953	0.70586	0.00753	0.00775		12.9325	0.47908	0.45117	-0.01776	-0.00607
12.9992	0.78171	0.70895	-0.00699	-0.00388		12.9992	-8.26954	0.70895	0.00562	0.00779		12.9992	0.36212	0.45136	-0.01081	-0.00605
13.0658	0.70135	0.71157	-0.0068	-0.00386		13.0658	-8.26955	0.71157	0.00543	0.00792		13.0658	0.38793	0.45154	-0.01395	-0.00604
13.1325	0.73323	0.71305	-0.00671	-0.00394		13.1325	-8.26957	0.71305	0.01032	0.00802		13.1325	0.44668	0.45173	1.14356e-05	-0.00602
13.1992	0.71144	0.7151	-0.00625	-0.00406		13.1992	-8.26958	0.7151	0.01098	0.0081		13.1992	0.41127	0.45191	-0.00731	-0.006
13.2658	0.75215	0.71495	-0.00507	-0.00402		13.2658	-8.26959	0.71495	0.00663	0.00813		13.2658	0.62059	0.45209	0.002	-0.00599
13.3325	0.81328	0.71693	-0.00285	-0.00407		13.3325	-8.26961	0.71693	0.00905	0.00817		13.3325	0.5904	0.45227	0.00282	-0.00597
13.3991	0.77581	0.71678	-0.0073	-0.00404		13.3991	-8.26962	0.71678	0.00723	0.00821		13.3991	0.551	0.45245	-0.00856	-0.00596
13.4658	0.74549	0.71988	-0.00961	-0.00407		13.4658	-8.26963	0.71988	0.01077	0.00823		13.4658	0.51868	0.45262	-0.00693	-0.00594
13.5325	0.81501	0.72001	-0.01109	-0.00403		13.5325	-8.26965	0.72001	0.00729	0.00828		13.5325	0.67764	0.4528	-0.00775	-0.00592
13.5991	0.78431	0.72132	-0.0053	-0.00408		13.5991	-8.26966	0.72132	0.00683	0.00835		13.5991	0.60202	0.45297	0.00497	-0.00591
13.6658	0.77592	0.72154	-0.00134	-0.00401		13.6658	-8.26967	0.72154	0.00687	0.0084		13.6658	0.66598	0.45314	-0.0093	-0.00589
13.7325	0.81051	0.72068	-0.00159	-0.00398		13.7325	-8.26969	0.72068	0.00857	0.00849		13.7325	0.7174	0.45331	-0.00204	-0.00588
13.7991	0.64808	0.72185	-0.0045	-0.00394		13.7991	-8.2697	0.72185	0.01072	0.00851		13.7991	0.61302	0.45348	-0.00909	-0.00586
13.8658	0.72484	0.72202	-0.01072	-0.004		13.8658	-8.26971	0.72202	0.00559	0.00856		13.8658	0.53606	0.45365	6.48541e-06	-0.00585
13.9324	0.8117	0.7226	-0.0094	-0.00398		13.9324	-8.26973	0.7226	0.005	0.00859		13.9324	0.75926	0.45381	0.00309	-0.00583
13.9991	0.77515	0.7224	-0.0072	-0.00404		13.9991	-8.26974	0.7224	0.00428	0.00866		13.9991	0.67857	0.45398	0.0029	-0.00582
14.0658	0.74717	0.72178	0.00281	-0.00403		14.0658	-8.26975	0.72178	0.00559	0.00869		14.0658	0.63384	0.45414	-0.00637	-0.0058
14.1324	0.77237	0.72273	-0.00295	-0.00409		14.1324	-8.26976	0.72273	0.00791	0.00873		14.1324	0.37188	0.4543	-0.013	-0.00579
14.1991	0.79406	0.7236	-0.0117	-0.00413		14.1991	-8.26978	0.7236	0.00789	0.00879		14.1991	0.50709	0.45446	0.00424	-0.00577
14.2658	0.77014	0.72358	-0.00976	-0.00418		14.2658	-8.26979	0.72358	0.0123	0.00885		14.2658	0.65292	0.45462	-0.00154	-0.00576
14.3324	0.72243	0.72333	0.00415	-0.00418		14.3324	-8.2698	0.72333	0.01153	0.00886		14.3324	0.53882	0.45477	0.00161	-0.00574
14.3991	0.69027	0.72426	-0.00517	-0.00419		14.3991	-8.26982	0.72426	0.0054	0.00894		14.3991	0.6142	0.45493	-0.00356	-0.00573
14.4657	0.84141	0.72536	0.0015	-0.00423		14.4657	-8.26983	0.72536	0.00353	0.00893		14.4657	0.57805	0.45508	-0.00389	-0.00571
14.5324	0.6647	0.72525	-0.00488	-0.00427		14.5324	-8.26984	0.72525	0.00753	0.00899		14.5324	0.60762	0.45524	4.99741e-05	-0.0057
14.5991	0.68235	0.72483	-0.00359	-0.00432		14.5991	-8.26985	0.72483	0.00879	0.00904		14.5991	0.67901	0.45539	-0.00519	-0.00568
14.6657	0.76281	0.72443	-0.00646	-0.00432		14.6657	-8.26987	0.72443	0.0034	0.00905		14.6657	0.55399	0.45554	-0.00813	-0.00567
14.7324	0.63532	0.72225	-0.000297627	-0.00433		14.7324	-8.26988	0.72225	0.00453	0.00906		14.7324	0.49926	0.45568	-0.00854	-0.00566
14.799	0.71843	0.72058	-0.00523	-0.00442		14.799	-8.26989	0.72058	0.00879	0.0091		14.799	0.4416	0.45583	-0.00512	-0.00564
14.8657	0.6366	0.72084	-0.00468	-0.00441		14.8657	-8.26991	0.72084	0.01066	0.00919		14.8657	0.38902	0.45597	-0.00366	-0.00563
14.9324	0.67424	0.71986	-0.00596	-0.00446		14.9324	-8.26992	0.71986	0.01013	0.0093		14.9324	0.46573	0.45612	0.00111	-0.00562
14.999	0.86348	0.71867	-0.00182	-0.0045		14.999	-8.26993	0.71867	0.0052	0.00928		14.999	0.29165	0.45626	-0.00938	-0.0056
15.0657	0.84754	0.71867	-0.00501	-0.00449		15.0657	-8.26994	0.71867	0.01001	0.00932		15.0657	0.39151	0.4564	0.0087	-0.00559
15.1324	0.75027	0.71865	0.00213	-0.00449		15.1324	-8.26996	0.71865	0.00853	0.00932		15.1324	0.60625	0.45654	-0.00737	-0.00558
15.199	0.69902	0.71941	-0.00123	-0.00451		15.199	-8.26997	0.71941	0.00883	0.00937		15.199	0.50827	0.45668	-0.00766	-0.00556
15.2657	0.71426	0.71811	-0.00663	-0.00451		15.2657	-8.26998	0.71811	0.01168	0.00938		15.2657	0.70415	0.45681	-0.000222223	-0.00555
15.3323	0.60976	0.71782	0.00164	-0.00449		15.3323	-8.26999	0.71782	0.0103	0.00938		15.3323	0.33417	0.45695	-0.00803	-0.00554
15.399	0.81377	0.71758	-0.00256	-0.00451		15.399	-8.27001	0.71758	0.01014	0.00946		15.399	0.49574	0.45708	-0.00305	-0.00552
15.4657	0.78584	0.71653	-0.00321	-0.00455		15.4657	-8.27002	0.71653	0.00675	0.00949		15.4657	0.66926	0.45721	-0.00698	-0.00551
15.5323	0.69076	0.71737	-0.000242446	-0.00456		15.5323	-8.27003	0.71737	0.0075	0.00954		15.5323	0.72958	0.45734	-0.00131	-0.0055
15.599	0.82155	0.71886	-0.00395	-0.00457		15.599	-8.27004	0.71886	0.00791	0.00959		15.599	0.55437	0.45747	-0.00161	-0.00549
15.6657	0.73212	0.71942	-0.00794	-0.0046		15.6657	-8.27006	0.71942	0.00973	0.0096		15.6657	0.63459	0.4576	-0.00393	-0.00547
15.7323	0.73881	0.71922	-0.000712178	-0.00458		15.7323	-8.27007	0.71922	0.00706	0.00968		15.7323	0.39206	0.45772	-0.01118	-0.00546
15.799	0.598	0.72132	-0.01066	-0.00458		15.799	-8.27008	0.72132	0.01157	0.00969		15.799	0.29747	0.45785	-0.00674	-0.00545
15.8657	0.74464	0.72165	-0.00666	-0.00456		15.8657	-8.27009	0.72165	0.01166	0.00969		15.8657	0.20596	0.45797	-0.000148689	-0.00544
15.9323	0.59964	0.72177	-0.00514	-0.00461		15.9323	-8.27011	0.72177	0.0118	0.00967		15.9323	0.57582	0.45809	-0.00729	-0.00542
15.999	0.76518	0.72095	-0.00181	-0.00458		15.999	-8.27012	0.72095	0.0058	0.00975		15.999	0.45105	0.45821	-0.00114	-0.00541
16.0656	0.74765	0.71919	-0.00284	-0.00456		16.0656	-8.27013	0.71919	0.00828	0.00972		16.0656	0.33572	0.45833	-0.00963	-0.0054
16.1323	0.79782	0.71695	-0.00375	-0.0045		16.1323	-8.27014	0.71695	0.01337	0.00982		16.1323	0.38185	0.45845	-0.00958	-0.00539
16.199	0.73628	0.71432	-0.00169	-0.0045		16.199	-8.27016	0.71432	0.01125	0.00979		16.199	0.4211	0.45856	-0.00889	-0.00538
16.2656	0.72145	0.7129	-0.00353	-0.00448		16.2656	-8.27017	0.7129	0.01847	0.00984		16.2656	0.30847	0.45868	-0.01806	-0.00537
16.3323	0.95847	0.71158	-0.00389	-0.00449		16.3323	-8.27018	0.71158	0.01133	0.00982		16.3323	0.37013	0.45879	-0.00645	-0.00536
16.3989	0.94324	0.70746	-0.000225171	-0.00455		16.3989	-8.27019	0.70746	0.0142	0.00985		16.3989	0.35887	0.4589	-0.0177	-0.00534
16.4656	0.76627	0.70627	-0.00481	-0.00455		16.4656	-8.27021	0.70627	0.01016	0.00991		16.4656	0.2458	0.45901	-0.00639	-0.00533
16.5323	0.76619	0.7051	-0.00917	-0.00454		16.5323	-8.27022	0.7051	0.0106	0.00994		16.5323	0.46107	0.45912	0.00332	-0.00532
16.5989	0.67876	0.70401	-0.00064734	-0.00454		16.5989	-8.27023	0.70401	0.00854	0.00995		16.5989	0.67213	0.45922	0.0082	-0.00531
16.6656	0.71865	0.70344	-0.000955502	-0.0045		16.6656	-8.27024	0.70344	0.01183	0.00995		16.6656	0.44309	0.45933	-0.00674	-0.0053
16.7323	0.68801	0.70284	0.00239	-0.00455		16.7323	-8.27026	0.70284	0.00686	0.00997		16.7323	0.41543	0.45943	-0.00379	-0.00529
16.7989	1.0147	0.7004	-0.00693	-0.0045		16.7989	-8.27027	0.7004	0.01068	0.01001		16.7989	0.64513	0.45953	-7.94552e-05	-0.00528
16.8656	0.69645	0.69987	-0.00426	-0.00451		16.8656	-8.27028	0.69987	0.01047	0.00993		16.8656	0.57703	0.45963	-0.00293	-0.00527
16.9322	0.72051	0.69854	-0.00765	-0.00442		16.9322	-8.27029	0.69854	0.01068	0.00996		16.9322	0.77312	0.45973	-0.000858932	-0.00526
16.9989	0.62364	0.69732	-0.000501436	-0.00442		16.9989	-8.2703	0.69732	0.01283	0.01003		16.9989	0.62937	0.45983	-0.0011	-0.00525
17.0656	0.62608	0.69566	-0.00286	-0.00446		17.0656	-8.27032	0.69566	0.01197	0.01009		17.0656	0.76162	0.45993	0.00844	-0.00524
17.1322	0.80993	0.69498	0.000232444	-0.00447		17.1322	-8.27033	0.69498	0.00975	0.0101		17.1322	0.71527	0.46002	-0.00888	-0.00523
17.1989	0.70376	0.69503	-0.0067	-0.0045		17.1989	-8.27034	0.69503	0.0073	0.01011		17.1989	0.38572	0.46011	0.00226	-0.00522
17.2656	0.82087	0.69465	-0.00693	-0.00446		17.2656	-8.27035	0.69465	0.00751	0.01015		17.2656	0.1578	0.4602	-0.01082	-0.00521
17.3322	0.61478	0.69181	-0.00429	-0.00444		17.3322	-8.27037	0.69181	0.01164	0.01022		17.3322	0.34717	0.46029	-0.00122	-0.0052
17.3989	0.65149	0.69061	-0.00539	-0.00444		17.3989	-8.27038	0.69061	0.00948	0.01031		17.3989	0.22153	0.46038	-0.00843	-0.00519
17.4656	0.73627	0.68893	-0.00718	-0.00458		17.4656	-8.27039	0.68893	0.01326	0.01044		17.4656	0.26873	0.46047	-0.00857	-0.00518
17.5322	0.67998	0.68876	-0.00657	-0.00458		17.5322	-8.2704	0.68876	0.0097	0.0105		17.5322	0.21538	0.46056	-0.01544	-0.00517
17.5989	0.73785	0.687	-0.00796	-0.00451		17.5989	-8.27041	0.687	0.01186	0.01052		17.5989	0.29428	0.46064	-0.00686	-0.00516
17.6655	0.56536	0.6861	-0.00281	-0.00451		17.6655	-8.27043	0.6861	0.01223	0.01055		17.6655	0.22373	0.46072	-0.01037	-0.00515
17.7322	0.70387	0.68563	-0.00104	-0.00458		17.7322	-8.27044	0.68563	0.01525	0.01057		17.7322	0.23256	0.4608	-0.00783	-0.00514
17.7989	0.71883	0.68481	-0.00169	-0.00457		17.7989	-8.27045	0.68481	0.00943	0.01061		17.7989	0.47815	0.46088	-0.000216631	-0.00513
17.8655	0.61653	0.68382	-0.005	-0.00463		17.8655	-8.27046	0.68382	0.01427	0.01077		17.8655	0.46349	0.46096	-0.0165	-0.00513
17.9322	0.61894	0.68442	-0.00981	-0.0046		17.9322	-8.27047	0.68442	0.01356	0.01079		17.9322	0.32928	0.46104	-0.01134	-0.00512
17.9989	0.62641	0.68478	-0.0038	-0.00462		17.9989	-8.27049	0.68478	0.01092	0.01083		17.9989	0.22165	0.46111	9.87443e-05	-0.00511
18.0655	0.56483	0.68332	-0.00649	-0.00462		18.0655	-8.2705	0.68332	0.0108	0.01098		18.0655	0.49175	0.46119	-0.00476	-0.0051
18.1322	0.50313	0.68427	-0.008	-0.00469		18.1322	-8.27051	0.68427	0.01025	0.01109		18.1322	0.39481	0.46126	-0.000560354	-0.00509
18.1988	0.77242	0.68303	-0.00285	-0.00471		18.1988	-8.27052	0.68303	0.01821	0.01118		18.1988	0.39934	0.46133	-0.00519	-0.00508
18.2655	0.51836	0.68217	-0.00664	-0.00471		18.2655	-8.27053	0.68217	0.01896	0.01127		18.2655	0.27978	0.4614	-0.000270987	-0.00508
18.3322	0.53118	0.68263	-0.01133	-0.00468		18.3322	-8.27054	0.68263	0.00683	0.0113		18.3322	0.68205	0.46147	0.00791	-0.00507
18.3988	0.56567	0.67952	-0.00663	-0.00473		18.3988	-8.27056	0.67952	0.01021	0.01145		18.3988	0.61674	0.46153	-0.01323	-0.00506
18.4655	0.56816	0.67714	-0.00474	-0.00473		18.4655	-8.27057	0.67714	0.0119	0.0115		18.4655	0.23627	0.4616	-0.00218	-0.00505
18.5322	0.71586	0.67608	-0.00443	-0.00482		18.5322	-8.27058	0.67608	0.01129	0.01155		18.5322	0.37413	0.46166	-0.000663971	-0.00504
18.5988	0.57529	0.67582	-0.00543	-0.00488		18.5988	-8.27059	0.67582	0.00869	0.01167		18.5988	0.62013	0.46172	-0.00499	-0.00504
18.6655	0.67988	0.6749	-0.000114482	-0.00485		18.6655	-8.2706	0.6749	0.00898	0.0117		18.6655	0.47687	0.46179	-0.00532	-0.00503
18.7321	0.66113	0.6752	-0.01231	-0.00496		18.7321	-8.27062	0.6752	0.0132	0.01169		18.7321	0.40598	0.46184	-0.00101	-0.00502
18.7988	0.67798	0.67059	-0.00762	-0.00502		18.7988	-8.27063	0.67059	0.01155	0.01179		18.7988	0.73157	0.4619	-0.01123	-0.00501
18.8655	0.59358	0.66828	-0.0052	-0.00505		18.8655	-8.27064	0.66828	0.01153	0.01187		18.8655	0.58379	0.46196	0.01423	-0.00501
18.9321	0.82959	0.66728	-0.00159	-0.00506		18.9321	-8.27065	0.66728	0.0127	0.01194		18.9321	0.64257	0.46201	-0.00178	-0.005
18.9988	0.69483	0.66473	-0.00229	-0.00503		18.9988	-8.27066	0.66473	0.012	0.01202		18.9988	0.29823	0.46207	0.00901	-0.00499
19.0654	0.70615	0.66355	-0.00392	-0.00501		19.0654	-8.27067	0.66355	0.01538	0.0121		19.0654	0.59196	0.46212	0.01348	-0.00499
19.1321	0.74556	0.6618	-0.00402	-0.00509		19.1321	-8.27069	0.6618	0.00746	0.01223		19.1321	0.45672	0.46217	-0.0036	-0.00498
19.1988	0.64777	0.66025	-0.00574	-0.00505		19.1988	-8.2707	0.66025	0.00897	0.0123		19.1988	0.374	0.46222	0.00924	-0.00497
19.2654	0.77361	0.65971	-0.00729	-0.00508		19.2654	-8.27071	0.65971	0.01106	0.01236		19.2654	0.71403	0.46226	0.00584	-0.00497
19.3321	0.69885	0.65857	-0.00212	-0.00508		19.3321	-8.27072	0.65857	0.01217	0.01245		19.3321	0.59012	0.46231	0.0054	-0.00496
19.3988	0.5487	0.65683	-6.00158e-05	-0.00517		19.3988	-8.27073	0.65683	0.00955	0.01252		19.3988	0.67585	0.46235	0.00321	-0.00495
19.4654	0.62931	0.65521	-0.000243579	-0.00519		19.4654	-8.27074	0.65521	0.01464	0.01259		19.4654	0.54422	0.4624	0.005	-0.00495
19.5321	0.50702	0.65236	-0.00572	-0.0052		19.5321	-8.27075	0.65236	0.00871	0.01264		19.5321	0.36333	0.46244	0.00466	-0.00494
19.5987	0.65836	0.65297	-0.00522	-0.00525		19.5987	-8.27077	0.65297	0.00966	0.0127		19.5987	0.61349	0.46248	0.00604	-0.00494
19.6654	0.64648	0.65308	-0.0048	-0.00523		19.6654	-8.27078	0.65308	0.00549	0.01267		19.6654	0.4538	0.46252	0.00523	-0.00493
19.7321	0.36598	0.65048	-0.01244	-0.00522		19.7321	-8.27079	0.65048	0.00878	0.01268		19.7321	0.39468	0.46255	-0.00164	-0.00492
19.7987	0.58115	0.64655	-0.00682	-0.00528		19.7987	-8.2708	0.64655	0.01121	0.01269		19.7987	0.5549	0.46259	0.00628	-0.00492
19.8654	0.61489	0.64464	-0.0055	-0.00531		19.8654	-8.27081	0.64464	0.01346	0.01271		19.8654	0.53116	0.46262	0.00116	-0.00491
19.9321	0.60054	0.64257	-0.00667	-0.00522		19.9321	-8.27082	0.64257	0.01251	0.01279		19.9321	0.39128	0.46265	0.00256	-0.00491
19.9987	0.69475	0.64227	-0.0012	-0.00525		19.9987	-8.27083	0.64227	0.00662	0.01286		19.9987	0.62535	0.46268	-0.00671	-0.0049
20.0654	0.75332	0.64209	-0.00746	-0.00523		20.0654	-8.27085	0.64209	0.01116	0.01294		20.0654	0.42113	0.46271	0.00824	-0.0049
20.132	0.52892	0.64111	-0.00248	-0.00533		20.132	-8.27086	0.64111	0.0106	0.013		20.132	0.66947	0.46274	0.00802	-0.00489
20.1987	0.69188	0.63796	-0.01101	-0.00529		20.1987	-8.27087	0.63796	0.00311	0.01306		20.1987	0.6269	0.46277	0.000787067	-0.00489
20.2654	0.6807	0.63794	-0.00187	-0.00533		20.2654	-8.27088	0.63794	0.01034	0.01309		20.2654	0.63487	0.46279	0.01107	-0.00488
20.332	0.66126	0.63721	-0.00508	-0.00533		20.332	-8.27089	0.63721	0.01372	0.01316		20.332	0.67557	0.46282	-0.00124	-0.00488
20.3987	0.60816	0.63803	-0.005	-0.00537		20.3987	-8.2709	0.63803	0.01347	0.01319		20.3987	0.37353	0.46284	-0.00465	-0.00487
20.4654	0.74183	0.63883	-0.00328	-0.00537		20.4654	-8.27091	0.63883	0.00953	0.01322		20.4654	0.41101	0.46286	0.00437	-0.00487
20.532	0.65277	0.63765	-0.00731	-0.00544		20.532	-8.27093	0.63765	0.01097	0.01326		20.532	0.44023	0.46288	0.0035	-0.00486
20.5987	0.68735	0.63729	-0.00701	-0.00543		20.5987	-8.27094	0.63729	0.01024	0.0133		20.5987	0.37494	0.4629	-0.00436	-0.00486
20.6653	0.52435	0.63641	-0.00683	-0.00546		20.6653	-8.27095	0.63641	0.01147	0.01334		20.6653	0.67229	0.46291	0.00245	-0.00486
20.732	0.65397	0.63802	-0.0078	-0.00552		20.732	-8.27096	0.63802	0.01337	0.01335		20.732	0.53696	0.46293	-0.00192	-0.00485
20.7987	0.57724	0.63706	-0.01052	-0.00556		20.7987	-8.27097	0.63706	0.01927	0.01337		20.7987	0.50264	0.46294	0.0059	-0.00485
20.8653	0.75515	0.6363	-0.00364	-0.00558		20.8653	-8.27098	0.6363	0.01335	0.01332		20.8653	0.43081	0.46295	0.00332	-0.00484
20.932	0.61652	0.63572	-0.00465	-0.0056		20.932	-8.27099	0.63572	0.01016	0.01333		20.932	0.58179	0.46296	0.00346	-0.00484
20.9987	0.67904	0.63472	-0.00916	-0.00561		20.9987	-8.271	0.63472	0.01589	0.01333		20.9987	0.61362	0.46297	-0.00172	-0.00484
21.0653	0.67554	0.63517	-0.00292	-0.00569		21.0653	-8.27101	0.63517	0.01346	0.01335		21.0653	0.4661	0.46298	-0.00273	-0.00483
21.132	0.60718	0.63351	-0.00456	-0.00576		21.132	-8.27103	0.63351	0.00965	0.01336		21.132	0.50861	0.46298	0.00398	-0.00483
21.1986	0.74154	0.63094	-0.0048	-0.00584		21.1986	-8.27104	0.63094	0.01934	0.01346		21.1986	0.55418	0.46299	0.0052	-0.00483
21.2653	0.72492	0.63041	-0.00165	-0.00591		21.2653	-8.27105	0.63041	0.009	0.01342		21.2653	0.41873	0.46299	0.00184	-0.00482
21.332	0.71853	0.62995	-0.0057	-0.00589		21.332	-8.27106	0.62995	0.01333	0.0134		21.332	0.6232	0.46299	0.00601	-0.00482
21.3986	0.61606	0.62947	-0.00632	-0.00597		21.3986	-8.27107	0.62947	0.01814	0.01345		21.3986	0.67794	0.46299	-0.00181	-0.00482
21.4653	0.73054	0.62993	-0.0072	-0.006		21.4653	-8.27108	0.62993	0.01616	0.01343		21.4653	0.41445	0.46299	0.00159	-0.00481
21.532	0.59369	0.6305	-0.00765	-0.00602		21.532	-8.27109	0.6305	0.01743	0.0135		21.532	0.59908	0.46299	0.00943	-0.00481
21.5986	0.54924	0.62735	-0.00438	-0.00603		21.5986	-8.2711	0.62735	0.01993	0.01343		21.5986	0.47842	0.46298	0.000691281	-0.00481
21.6653	0.72085	0.62801	-0.00295	-0.00601		21.6653	-8.27111	0.62801	0.01322	0.0134		21.6653	0.48538	0.46298	0.00341	-0.00481
21.7319	0.54923	0.62901	-0.00642	-0.00597		21.7319	-8.27112	0.62901	0.0205	0.01347		21.7319	0.42879	0.46297	0.004	-0.0048
21.7986	0.60775	0.62874	-0.00556	-0.00601		21.7986	-8.27114	0.62874	0.01536	0.01354		21.7986	0.41234	0.46296	0.00289	-0.0048
21.8653	0.64316	0.62838	-0.00664	-0.006		21.8653	-8.27115	0.62838	0.01297	0.0135		21.8653	0.40713	0.46295	0.00159	-0.0048
21.9319	0.67314	0.62621	-0.0076	-0.00599		21.9319	-8.27116	0.62621	0.02086	0.01356		21.9319	0.62955	0.46294	-0.0058	-0.0048
21.9986	0.62112	0.62588	-0.00377	-0.00606		21.9986	-8.27117	0.62588	0.01506	0.01357		21.9986	0.57987	0.46292	0.0028	-0.0048
22.0652	0.64001	0.62521	-0.00942	-0.00613		22.0652	-8.27118	0.62521	0.00919	0.01359		22.0652	0.59569	0.46291	0.01661	-0.00479
22.1319	0.34819	0.6238	-0.00856	-0.00609		22.1319	-8.27119	0.6238	0.02039	0.0136		22.1319	0.79353	0.46289	0.00429	-0.00479
22.1986	0.55276	0.62223	-0.00579	-0.00612		22.1986	-8.2712	0.62223	0.01486	0.01362		22.1986	0.47842	0.46287	-0.000588175	-0.00479
22.2652	0.58907	0.62248	-0.00129	-0.00617		22.2652	-8.27121	0.62248	0.01458	0.01367		22.2652	0.43042	0.46285	-0.00434	-0.00479
22.3319	0.56471	0.61911	-0.0011	-0.00628		22.3319	-8.27122	0.61911	0.01609	0.01365		22.3319	0.59141	0.46283	0.00817	-0.00479
22.3986	0.61262	0.61725	-0.00591	-0.00637		22.3986	-8.27123	0.61725	0.01749	0.01363		22.3986	0.5441	0.46281	0.00637	-0.00479
22.4652	0.56228	0.61538	-0.00886	-0.00643		22.4652	-8.27124	0.61538	0.01991	0.01362		22.4652	0.61053	0.46279	-4.67287e-05	-0.00479
22.5319	0.44073	0.61476	-0.00631	-0.00651		22.5319	-8.27125	0.61476	0.01905	0.01374		22.5319	0.57414	0.46276	0.00571	-0.00478
22.5985	0.69042	0.61305	-0.00998	-0.00655		22.5985	-8.27127	0.61305	0.01814	0.01376		22.5985	0.65227	0.46273	0.01285	-0.00478
22.6652	0.48479	0.61156	-0.00466	-0.00658		22.6652	-8.27128	0.61156	0.02038	0.0138		22.6652	0.71089	0.46271	0.00112	-0.00478
22.7319	0.58887	0.60965	-0.01097	-0.00665		22.7319	-8.27129	0.60965	0.01336	0.01379		22.7319	0.67694	0.46268	0.00151	-0.00478
22.7985	0.58465	0.61095	-0.00532	-0.00676		22.7985	-8.2713	0.61095	0.01472	0.01388		22.7985	0.46178	0.46264	0.00388	-0.00478
22.8652	0.50931	0.61123	-0.00437	-0.00681		22.8652	-8.27131	0.61123	0.01881	0.01391		22.8652	0.74726	0.46261	0.00201	-0.00478
22.9319	0.79826	0.61262	-0.00674	-0.00685		22.9319	-8.27132	0.61262	0.01751	0.01403		22.9319	0.78466	0.46258	0.00854	-0.00478
22.9985	0.73271	0.6123	-0.00196	-0.00691		22.9985	-8.27133	0.6123	0.01531	0.01413		22.9985	0.46346	0.46254	-0.000791783	-0.00478
23.0652	0.69618	0.6122	-0.00315	-0.007		23.0652	-8.27134	0.6122	0.01251	0.01421		23.0652	0.34682	0.4625	0.00155	-0.00478
23.1319	0.54542	0.61344	-0.00558	-0.00699		23.1319	-8.27135	0.61344	0.01482	0.01428		23.1319	0.43278	0.46247	0.01308	-0.00478
23.1985	0.57373	0.6131	-0.00768	-0.00703		23.1985	-8.27136	0.6131	0.01184	0.01432		23.1985	0.58123	0.46243	0.00104	-0.00478
23.2652	0.55678	0.61192	-0.000399519	-0.00712		23.2652	-8.27137	0.61192	0.0187	0.01431		23.2652	0.46477	0.46238	0.000231405	-0.00478
23.3318	0.64907	0.61107	-0.00349	-0.00714		23.3318	-8.27138	0.61107	0.01581	0.01432		23.3318	0.42621	0.46234	-0.00614	-0.00478
23.3985	0.70028	0.60879	0.000469428	-0.0073		23.3985	-8.27139	0.60879	0.02038	0.01441		23.3985	0.37557	0.4623	-0.00835	-0.00478
23.4652	0.58915	0.60597	-0.00724	-0.00733		23.4652	-8.2714	0.60597	0.01227	0.0145		23.4652	0.29931	0.46225	-0.00166	-0.00478
23.5318	0.6963	0.60614	-0.00362	-0.00744		23.5318	-8.27141	0.60614	0.0173	0.01461		23.5318	0.48112	0.4622	-0.01753	-0.00478
23.5985	0.69465	0.60418	-0.00828	-0.00742		23.5985	-8.27142	0.60418	0.01356	0.01477		23.5985	0.41054	0.46215	-0.01069	-0.00478
23.6652	0.64658	0.60224	-0.00727	-0.00751		23.6652	-8.27143	0.60224	0.01706	0.01478		23.6652	0.53113	0.4621	-0.00647	-0.00478
23.7318	0.70658	0.6017	-0.00451	-0.00753		23.7318	-8.27144	0.6017	0.0164	0.01483		23.7318	0.63604	0.46205	-0.00561	-0.00478
23.7985	0.70695	0.60081	-0.00268	-0.00764		23.7985	-8.27146	0.60081	0.01464	0.01491		23.7985	0.74865	0.462	-0.01545	-0.00478
23.8651	0.6909	0.5993	-0.00672	-0.00775		23.8651	-8.27147	0.5993	0.01373	0.01498		23.8651	0.44596	0.46194	-0.01535	-0.00478
23.9318	0.66745	0.59861	-0.00608	-0.00785		23.9318	-8.27148	0.59861	0.01172	0.01509		23.9318	0.37152	0.46189	-0.00413	-0.00479
23.9985	0.73183	0.59706	-0.00953	-0.00791		23.9985	-8.27149	0.59706	0.01168	0.01522		23.9985	0.42463	0.46183	-0.01301	-0.00479
24.0651	0.77741	0.59937	-0.01045	-0.008		24.0651	-8.2715	0.59937	0.01211	0.01534		24.0651	0.33323	0.46177	-0.00721	-0.00479
24.1318	0.55476	0.59866	-0.00972	-0.00807		24.1318	-8.27151	0.59866	0.01131	0.01539		24.1318	0.58369	0.46171	-0.0119	-0.00479
24.1985	0.65906	0.59929	-0.00893	-0.00806		24.1985	-8.27152	0.59929	0.00851	0.01541		24.1985	0.42276	0.46165	-0.01169	-0.00479
24.2651	0.62163	0.5991	-0.00897	-0.00818		24.2651	-8.27153	0.5991	0.01069	0.01549		24.2651	0.52635	0.46158	-0.01129	-0.00479
24.3318	0.63693	0.59879	-0.00901	-0.00827		24.3318	-8.27154	0.59879	0.01251	0.01565		24.3318	0.42981	0.46152	-0.00813	-0.0048
24.3984	0.61068	0.59681	-0.01051	-0.00831		24.3984	-8.27155	0.59681	0.01425	0.01569		24.3984	0.3487	0.46145	-0.01944	-0.0048
24.4651	0.53572	0.59487	-0.00867	-0.00844		24.4651	-8.27156	0.59487	0.0154	0.0157		24.4651	0.31584	0.46138	-0.00352	-0.0048
24.5318	0.45986	0.59462	-0.00966	-0.00855		24.5318	-8.27157	0.59462	0.01964	0.01578		24.5318	0.61903	0.46131	-0.01362	-0.0048
24.5984	0.56249	0.59303	-0.01221	-0.00861		24.5984	-8.27158	0.59303	0.0105	0.0158		24.5984	0.45542	0.46124	0.000471019	-0.0048
24.6651	0.57252	0.59117	-0.00737	-0.00875		24.6651	-8.27159	0.59117	0.01198	0.01583		24.6651	0.34143	0.46117	-0.00485	-0.00481
24.7318	0.57856	0.59042	-0.0116	-0.00884		24.7318	-8.2716	0.59042	0.01536	0.01589		24.7318	0.55477	0.46109	-0.00138	-0.00481
24.7984	0.61106	0.58966	-0.01001	-0.00892		24.7984	-8.27161	0.58966	0.00862	0.01592		24.7984	0.43544	0.46102	-0.008	-0.00481
24.8651	0.56094	0.58802	-0.00994	-0.00901		24.8651	-8.27162	0.58802	0.01808	0.01595		24.8651	0.32213	0.46094	-0.00886	-0.00481
24.9317	0.45408	0.58749	-0.00362	-0.00906		24.9317	-8.27163	0.58749	0.01119	0.01596		24.9317	0.56821	0.46086	-0.00956	-0.00482
24.9984	0.58518	0.58737	-0.00456	-0.00916		24.9984	-8.27164	0.58737	0.01501	0.01598		24.9984	0.49273	0.46078	-0.00564	-0.00482
25.0651	0.63176	0.58542	-0.00783	-0.00918		25.0651	-8.27165	0.58542	0.01444	0.01603		25.0651	0.68364	0.4607	-0.00609	-0.00482
25.1317	0.53844	0.5852	-0.00982	-0.00923		25.1317	-8.27166	0.5852	0.01726	0.01602		25.1317	0.52752	0.46062	-0.00949	-0.00483
25.1984	0.53156	0.5849	-0.00452	-0.00932		25.1984	-8.27167	0.5849	0.00726	0.01605		25.1984	0.25565	0.46053	-0.02224	-0.00483
25.265	0.49675	0.58453	-0.00277	-0.00937		25.265	-8.27168	0.58453	0.01803	0.01609		25.265	0.26311	0.46045	-0.01289	-0.00483
25.3317	0.54248	0.5847	-0.01263	-0.00941		25.3317	-8.27169	0.5847	0.00983	0.01606		25.3317	0.41354	0.46036	-0.00484	-0.00484
25.3984	0.61163	0.58397	-0.00784	-0.00948		25.3984	-8.2717	0.58397	0.01103	0.01608		25.3984	0.42639	0.46027	-0.0031	-0.00484
25.465	0.51913	0.58446	-0.00755	-0.00947		25.465	-8.27171	0.58446	0.01417	0.01618		25.465	0.40127	0.46018	-0.01364	-0.00484
25.5317	0.51917	0.58828	-0.01139	-0.00945		25.5317	-8.27172	0.58828	0.01319	0.01615		25.5317	0.3683	0.46009	-0.0186	-0.00485
25.5984	0.61933	0.58857	-0.00949	-0.00948		25.5984	-8.27173	0.58857	0.01644	0.01622		25.5984	0.42082	0.45999	-0.00585	-0.00485
25.665	0.48931	0.58842	-0.01322	-0.0096		25.665	-8.27174	0.58842	0.01136	0.01629		25.665	0.56692	0.4599	-0.00565	-0.00486
25.7317	0.50696	0.58836	-0.01113	-0.00972		25.7317	-8.27175	0.58836	0.00927	0.01636		25.7317	0.60453	0.4598	-0.01592	-0.00486
25.7983	0.51658	0.5872	-0.01029	-0.00976		25.7983	-8.27176	0.5872	0.01482	0.0164		25.7983	0.46146	0.4597	-0.00741	-0.00486
25.865	0.68293	0.58723	-0.01193	-0.00979		25.865	-8.27177	0.58723	0.01927	0.01642		25.865	0.60573	0.45961	-0.00443	-0.00487
25.9317	0.4755	0.58871	-0.00919	-0.00985		25.9317	-8.27178	0.58871	0.01073	0.01642		25.9317	0.65793	0.4595	-0.00845	-0.00487
25.9983	0.62344	0.58772	-0.01079	-0.00989		25.9983	-8.27179	0.58772	0.01532	0.01649		25.9983	0.49217	0.4594	-0.0064	-0.00488
26.065	0.5059	0.58766	-0.00872	-0.00994		26.065	-8.2718	0.58766	0.01091	0.01651		26.065	0.54158	0.4593	-0.00351	-0.00488
26.1317	0.67959	0.58912	-0.01158	-0.00991		26.1317	-8.27181	0.58912	0.01862	0.01662		26.1317	0.59857	0.45919	-0.0061	-0.00489
26.1983	0.65737	0.58925	-0.00522	-0.00995		26.1983	-8.27182	0.58925	0.01857	0.01662		26.1983	0.56556	0.45909	0.01004	-0.00489
26.265	0.64777	0.59083	-0.00938	-0.00999		26.265	-8.27183	0.59083	0.02038	0.01665		26.265	0.61205	0.45898	0.01068	-0.0049
26.3316	0.62576	0.58829	-0.01183	-0.01004		26.3316	-8.27184	0.58829	0.02005	0.01665		26.3316	0.65388	0.45887	0.00711	-0.0049
26.3983	0.63654	0.58793	-0.01341	-0.01009		26.3983	-8.27185	0.58793	0.01278	0.01671		26.3983	0.71301	0.45876	-0.0015	-0.00491
26.465	0.49139	0.58747	-0.01155	-0.01021		26.465	-8.27186	0.58747	0.01637	0.01681		26.465	0.7921	0.45864	0.01174	-0.00491
26.5316	0.54681	0.58727	-0.01084	-0.01028		26.5316	-8.27187	0.58727	0.01472	0.01686		26.5316	0.59955	0.45853	-0.00659	-0.00492
26.5983	0.49528	0.58847	-0.01456	-0.01034		26.5983	-8.27188	0.58847	0.01264	0.01699		26.5983	0.54814	0.45841	0.00379	-0.00492
26.665	0.51509	0.58982	-0.00879	-0.01047		26.665	-8.27189	0.58982	0.01393	0.01706		26.665	0.54497	0.4583	0.000632479	-0.00493
26.7316	0.46424	0.58952	-0.01717	-0.01058		26.7316	-8.2719	0.58952	0.01545	0.01713		26.7316	0.47416	0.45818	-0.00226	-0.00494
26.7983	0.46814	0.58708	-0.01102	-0.01072		26.7983	-8.2719	0.58708	0.02073	0.01713		26.7983	0.44134	0.45806	-0.01577	-0.00494
26.865	0.54609	0.58664	-0.0137	-0.01076		26.865	-8.27191	0.58664	0.02152	0.01728		26.865	0.3215	0.45794	-0.000592698	-0.00495
26.9316	0.49454	0.58428	-0.0084	-0.01083		26.9316	-8.27192	0.58428	0.01908	0.01735		26.9316	0.67701	0.45781	-0.00908	-0.00495
26.9983	0.48403	0.58335	-0.01177	-0.01088		26.9983	-8.27193	0.58335	0.01175	0.01744		26.9983	0.57764	0.45769	-0.00449	-0.00496
27.0649	0.60685	0.58233	-0.00706	-0.01095		27.0649	-8.27194	0.58233	0.0186	0.01751		27.0649	0.44059	0.45756	-0.00837	-0.00497
27.1316	0.51879	0.58152	-0.01562	-0.01101		27.1316	-8.27195	0.58152	0.02156	0.01756		27.1316	0.74254	0.45744	0.00892	-0.00497
27.1983	0.58877	0.58052	-0.01475	-0.01111		27.1983	-8.27196	0.58052	0.01612	0.01767		27.1983	0.51908	0.45731	0.00298	-0.00498
27.2649	0.58312	0.57939	-0.01747	-0.01113		27.2649	-8.27197	0.57939	0.02208	0.01775		27.2649	0.57737	0.45718	-0.00657	-0.00499
27.3316	0.53152	0.57866	-0.01233	-0.01115		27.3316	-8.27198	0.57866	0.02359	0.01783		27.3316	0.32302	0.45704	-0.01205	-0.00499
27.3983	0.75775	0.57743	-0.01605	-0.01118		27.3983	-8.27199	0.57743	0.02394	0.01793		27.3983	0.3799	0.45691	-0.0021	-0.005
27.4649	0.58149	0.57454	-0.01507	-0.01114		27.4649	-8.272	0.57454	0.01855	0.01795		27.4649	0.68172	0.45678	-0.01128	-0.00501
27.5316	0.64168	0.57458	-0.00926	-0.01111		27.5316	-8.27201	0.57458	0.02097	0.01801		27.5316	0.53391	0.45664	0.0062	-0.00501
27.5982	0.73583	0.57497	-0.01584	-0.01114		27.5982	-8.27202	0.57497	0.0208	0.01812		27.5982	0.67972	0.4565	-0.00783	-0.00502
27.6649	0.58521	0.5746	-0.01406	-0.01119		27.6649	-8.27203	0.5746	0.02657	0.01821		27.6649	0.71529	0.45636	0.01125	-0.00503
27.7316	0.47835	0.57425	-0.01312	-0.01121		27.7316	-8.27204	0.57425	0.01989	0.01831		27.7316	0.83094	0.45622	-0.00524	-0.00504
27.7982	0.47966	0.57431	-0.0162	-0.01123		27.7982	-8.27205	0.57431	0.01496	0.01839		27.7982	0.62834	0.45608	-0.00421	-0.00504
27.8649	0.58192	0.57593	-0.01604	-0.01124		27.8649	-8.27206	0.57593	0.01727	0.01844		27.8649	0.7833	0.45594	0.00318	-0.00505
27.9316	0.58087	0.57832	-0.01083	-0.01129		27.9316	-8.27207	0.57832	0.02185	0.0185		27.9316	0.65379	0.45579	-0.0023	-0.00506
27.9982	0.53707	0.57987	-0.01552	-0.01131		27.9982	-8.27207	0.57987	0.01174	0.01859		27.9982	0.58331	0.45564	-0.00113	-0.00507
28.0649	0.64319	0.58049	-0.01429	-0.01135		28.0649	-8.27208	0.58049	0.01896	0.01866		28.0649	0.64881	0.45549	-0.00846	-0.00507
28.1315	0.53921	0.57957	-0.01501	-0.01133		28.1315	-8.27209	0.57957	0.02138	0.01874		28.1315	0.32597	0.45535	0.00341	-0.00508
28.1982	0.56511	0.58067	-0.01609	-0.01133		28.1982	-8.2721	0.58067	0.01953	0.0188		28.1982	0.57624	0.45519	-0.00633	-0.00509
28.2649	0.54044	0.58243	-0.01252	-0.01133		28.2649	-8.27211	0.58243	0.01821	0.01883		28.2649	0.32561	0.45504	-0.00755	-0.0051
28.3315	0.53678	0.58524	-0.01466	-0.01139		28.3315	-8.27212	0.58524	0.02227	0.01894		28.3315	0.65226	0.45489	0.00475	-0.00511
28.3982	0.5238	0.58588	-0.00452	-0.01145		28.3982	-8.27213	0.58588	0.01791	0.01899		28.3982	0.46525	0.45473	-1.53254e-05	-0.00512
28.4648	0.52687	0.58571	-0.01182	-0.01144		28.4648	-8.27214	0.58571	0.01931	0.01909		28.4648	0.45068	0.45457	-0.00182	-0.00512
28.5315	0.57785	0.5852	-0.01478	-0.01145		28.5315	-8.27215	0.5852	0.01913	0.01914		28.5315	0.32214	0.45442	-0.01347	-0.00513
28.5982	0.6054	0.58537	-0.0116	-0.01148		28.5982	-8.27216	0.58537	0.01667	0.01928		28.5982	0.21166	0.45426	-0.01003	-0.00514
28.6648	0.69085	0.58709	-0.01117	-0.01156		28.6648	-8.27217	0.58709	0.01811	0.01929		28.6648	0.09398	0.45409	-0.000965811	-0.00515
28.7315	0.54741	0.58848	-0.01088	-0.01154		28.7315	-8.27218	0.58848	0.01663	0.0194		28.7315	0.28429	0.45393	-0.00423	-0.00516
28.7982	0.68913	0.58902	-0.00903	-0.01155		28.7982	-8.27218	0.58902	0.01905	0.01943		28.7982	0.24887	0.45377	-0.00841	-0.00517
28.8648	0.7342	0.59154	-0.00633	-0.01157		28.8648	-8.27219	0.59154	0.01793	0.01948		28.8648	0.23228	0.4536	-0.00227	-0.00518
28.9315	0.58159	0.59231	-0.00932	-0.01159		28.9315	-8.2722	0.59231	0.02126	0.01955		28.9315	0.2906	0.45343	-0.0063	-0.00519
28.9981	0.57427	0.59117	-0.0126	-0.01167		28.9981	-8.27221	0.59117	0.0219	0.01961		28.9981	0.26029	0.45326	-0.00908	-0.0052
29.0648	0.55853	0.59247	-0.01362	-0.01165		29.0648	-8.27222	0.59247	0.02304	0.01973		29.0648	0.36629	0.45309	-0.00392	-0.00521
29.1315	0.49518	0.59322	-0.00965	-0.01166		29.1315	-8.27223	0.59322	0.02185	0.01978		29.1315	0.36198	0.45292	-0.00741	-0.00522
29.1981	0.5652	0.59562	-0.01176	-0.01167		29.1981	-8.27224	0.59562	0.0219	0.0198		29.1981	0.34122	0.45275	-0.00741	-0.00523
29.2648	0.59051	0.5936	-0.01322	-0.01164		29.2648	-8.27225	0.5936	0.01961	0.01982		29.2648	0.42468	0.45257	-0.00233	-0.00524
29.3315	0.59024	0.59526	-0.01357	-0.01163		29.3315	-8.27226	0.59526	0.02449	0.01991		29.3315	0.34206	0.4524	0.00652	-0.00525
29.3981	0.47917	0.59415	-0.00995	-0.01166		29.3981	-8.27227	0.59415	0.02263	0.01996		29.3981	0.53559	0.45222	-0.00221	-0.00526
29.4648	0.73637	0.59532	-0.00766	-0.01161		29.4648	-8.27227	0.59532	0.0242	0.02009		29.4648	0.70435	0.45204	-0.005	-0.00527
29.5314	0.59763	0.59504	-0.00971	-0.01152		29.5314	-8.27228	0.59504	0.0151	0.0201		29.5314	0.37687	0.45186	-0.00498	-0.00528
29.5981	0.66894	0.59422	-0.00842	-0.01154		29.5981	-8.27229	0.59422	0.02162	0.02005		29.5981	0.24801	0.45168	0.000742267	-0.00529
29.6648	0.54138	0.59434	-0.01117	-0.01155		29.6648	-8.2723	0.59434	0.01798	0.02006		29.6648	0.32332	0.45149	-0.01349	-0.0053
29.7314	0.69708	0.5943	-0.00687	-0.01155		29.7314	-8.27231	0.5943	0.02139	0.02006		29.7314	0.45382	0.45131	0.00757	-0.00531
29.7981	0.64912	0.59348	-0.01599	-0.01148		29.7981	-8.27232	0.59348	0.02223	0.02016		29.7981	0.55846	0.45112	0.00618	-0.00532
29.8648	0.52539	0.59511	-0.01207	-0.01148		29.8648	-8.27233	0.59511	0.02025	0.02021		29.8648	0.5484	0.45093	0.00518	-0.00533
29.9314	0.69517	0.59633	-0.01355	-0.01149		29.9314	-8.27234	0.59633	0.02456	0.02025		29.9314	0.60283	0.45074	-0.000882624	-0.00534
29.9981	0.69263	0.5983	-0.01369	-0.0115		29.9981	-8.27234	0.5983	0.02614	0.02041		29.9981	0.49451	0.45055	0.000793321	-0.00535
30.0647	0.61887	0.59971	-0.01495	-0.01148		30.0647	-8.27235	0.59971	0.02253	0.02051		30.0647	0.44699	0.45036	-0.00573	-0.00537
30.1314	0.45363	0.60106	-0.01347	-0.01144		30.1314	-8.27236	0.60106	0.02085	0.02059		30.1314	0.53609	0.45017	0.00522	-0.00538
30.1981	0.54481	0.60333	-0.01171	-0.01148		30.1981	-8.27237	0.60333	0.02688	0.02061		30.1981	0.45902	0.44997	0.00347	-0.00539
30.2647	0.4583	0.60319	-0.01061	-0.01145		30.2647	-8.27238	0.60319	0.02451	0.02064		30.2647	0.69319	0.44977	-2.88706e-05	-0.0054
30.3314	0.60051	0.60383	-0.01267	-0.01142		30.3314	-8.27239	0.60383	0.02284	0.02072		30.3314	0.67495	0.44957	0.00253	-0.00541
30.3981	0.54314	0.60476	-0.01513	-0.01138		30.3981	-8.2724	0.60476	0.02398	0.02082		30.3981	0.43034	0.44937	-0.00336	-0.00542
30.4647	0.62532	0.60505	-0.01058	-0.01145		30.4647	-8.27241	0.60505	0.02135	0.02089		30.4647	0.42844	0.44917	0.0025	-0.00544
30.5314	0.60603	0.60558	-0.01208	-0.01141		30.5314	-8.27241	0.60558	0.02553	0.02083		30.5314	0.54677	0.44897	-0.01005	-0.00545
30.598	0.57707	0.60624	-0.00858	-0.01139		30.598	-8.27242	0.60624	0.02221	0.0209		30.598	0.44738	0.44876	-0.00508	-0.00546
30.6647	0.5928	0.60786	-0.00842	-0.01135		30.6647	-8.27243	0.60786	0.02006	0.02086		30.6647	0.5367	0.44856	-0.00607	-0.00547
30.7314	0.60805	0.60784	-0.01231	-0.01134		30.7314	-8.27244	0.60784	0.02153	0.02086		30.7314	0.22496	0.44835	0.00148	-0.00548
30.798	0.48597	0.60575	-0.0068	-0.01132		30.798	-8.27245	0.60575	0.01355	0.0208		30.798	0.45066	0.44814	-0.01584	-0.0055
30.8647	0.5584	0.606	-0.00636	-0.01128		30.8647	-8.27246	0.606	0.01774	0.02089		30.8647	0.10374	0.44793	-0.01107	-0.00551
30.9313	0.69817	0.60687	-0.01238	-0.01128		30.9313	-8.27247	0.60687	0.01968	0.0209		30.9313	0.36829	0.44772	0.000555362	-0.00552
30.998	0.58499	0.60558	-0.01387	-0.01122		30.998	-8.27247	0.60558	0.01979	0.0209		30.998	0.51537	0.44751	-0.00451	-0.00553
31.0647	0.60101	0.60711	-0.01117	-0.0112		31.0647	-8.27248	0.60711	0.02227	0.02088		31.0647	0.17257	0.44729	-0.01118	-0.00555
31.1313	0.61683	0.60971	-0.01209	-0.01113		31.1313	-8.27249	0.60971	0.02309	0.02089		31.1313	0.30721	0.44708	-0.00239	-0.00556
31.198	0.69916	0.60907	-0.00961	-0.01108		31.198	-8.2725	0.60907	0.02029	0.02096		31.198	0.38042	0.44686	-0.01891	-0.00557
31.2647	0.70159	0.60977	-0.01565	-0.01105		31.2647	-8.27251	0.60977	0.02508	0.02102		31.2647	0.36126	0.44664	0.00119	-0.00559
31.3313	0.71879	0.61096	-0.01348	-0.01106		31.3313	-8.27252	0.61096	0.01994	0.02101		31.3313	0.44241	0.44642	-0.00106	-0.0056
31.398	0.63565	0.61262	-0.01214	-0.01101		31.398	-8.27252	0.61262	0.0194	0.02111		31.398	0.32417	0.4462	-0.01366	-0.00561
31.4646	0.48552	0.61258	-0.00945	-0.01101		31.4646	-8.27253	0.61258	0.02269	0.02112		31.4646	0.56396	0.44597	-0.01293	-0.00563
31.5313	0.72177	0.61377	-0.00957	-0.01096		31.5313	-8.27254	0.61377	0.01504	0.0211		31.5313	0.44857	0.44575	-0.01344	-0.00564
31.598	0.73844	0.61486	-0.00973	-0.01092		31.598	-8.27255	0.61486	0.02099	0.02108		31.598	0.3366	0.44552	-0.00835	-0.00565
31.6646	0.73868	0.61646	-0.01039	-0.01094		31.6646	-8.27256	0.61646	0.02285	0.02113		31.6646	0.26037	0.44529	-0.01549	-0.00567
31.7313	0.64951	0.61753	-0.0105	-0.01089		31.7313	-8.27257	0.61753	0.01957	0.02113		31.7313	0.35959	0.44506	-0.00261	-0.00568
31.798	0.61494	0.61828	-0.00633	-0.01089		31.798	-8.27257	0.61828	0.02447	0.0211		31.798	0.63921	0.44483	-0.01311	-0.0057
31.8646	0.48642	0.61875	-0.01143	-0.01092		31.8646	-8.27258	0.61875	0.02238	0.02111		31.8646	0.16623	0.4446	-0.01085	-0.00571
31.9313	0.54879	0.6198	-0.00761	-0.01082		31.9313	-8.27259	0.6198	0.02117	0.02113		31.9313	0.22806	0.44436	-0.00251	-0.00573
31.9979	0.67069	0.62025	-0.01083	-0.01078		31.9979	-8.2726	0.62025	0.01977	0.0212		31.9979	0.26673	0.44413	-0.00445	-0.00574
32.0646	0.68251	0.62046	-0.01038	-0.01074		32.0646	-8.27261	0.62046	0.02035	0.02122		32.0646	0.30312	0.44389	0.00511	-0.00575
32.1313	0.66615	0.62212	-0.00883	-0.01064		32.1313	-8.27262	0.62212	0.01434	0.02127		32.1313	0.60097	0.44365	-0.0097	-0.00577
32.1979	0.77419	0.62261	-0.00956	-0.01062		32.1979	-8.27262	0.62261	0.01864	0.02126		32.1979	0.49536	0.44341	-0.00276	-0.00578
32.2646	0.59647	0.6221	-0.01304	-0.01062		32.2646	-8.27263	0.6221	0.02068	0.02129		32.2646	0.38817	0.44317	-0.0115	-0.0058
32.3313	0.5044	0.62444	-0.01801	-0.01057		32.3313	-8.27264	0.62444	0.02261	0.02129		32.3313	0.28555	0.44293	-0.00526	-0.00581
32.3979	0.62029	0.62587	-0.0114	-0.01052		32.3979	-8.27265	0.62587	0.02302	0.02127		32.3979	0.59999	0.44268	-0.00753	-0.00583
32.4646	0.58322	0.62724	-0.01135	-0.01044		32.4646	-8.27266	0.62724	0.01426	0.02125		32.4646	0.52732	0.44244	-0.01465	-0.00584
32.5312	0.75892	0.62887	-0.01123	-0.01037		32.5312	-8.27266	0.62887	0.01732	0.02129		32.5312	0.19431	0.44219	-0.00879	-0.00586
32.5979	0.47848	0.62943	-0.00976	-0.01031		32.5979	-8.27267	0.62943	0.02083	0.02125		32.5979	0.08982	0.44194	-0.01032	-0.00588
32.6646	0.64356	0.62824	-0.00759	-0.01016		32.6646	-8.27268	0.62824	0.0199	0.02128		32.6646	0.40562	0.44169	0.00106	-0.00589
32.7312	0.51158	0.62831	-0.01414	-0.01015		32.7312	-8.27269	0.62831	0.02094	0.02124		32.7312	0.40067	0.44144	-0.0097	-0.00591
32.7979	0.62323	0.62887	-0.00332	-0.01007		32.7979	-8.2727	0.62887	0.02435	0.0212		32.7979	0.42529	0.44119	-0.00367	-0.00592
32.8646	0.65157	0.62859	-0.00268	-0.01005		32.8646	-8.2727	0.62859	0.01931	0.0212		32.8646	0.22169	0.44093	-0.01633	-0.00594
32.9312	0.57512	0.62924	-0.00749	-0.00998		32.9312	-8.27271	0.62924	0.01325	0.02126		32.9312	0.34786	0.44068	-0.01117	-0.00595
32.9979	0.65929	0.62955	-0.01024	-0.00996		32.9979	-8.27272	0.62955	0.0213	0.02123		32.9979	0.28145	0.44042	-0.01156	-0.00597
33.0645	0.62229	0.63127	-0.01136	-0.00988		33.0645	-8.27273	0.63127	0.02056	0.02127		33.0645	0.31821	0.44016	0.000803877	-0.00599
33.1312	0.55327	0.62994	-0.00715	-0.00984		33.1312	-8.27274	0.62994	0.02229	0.0213		33.1312	0.42433	0.4399	-0.01694	-0.006
33.1979	0.65553	0.62875	-0.01077	-0.00973		33.1979	-8.27274	0.62875	0.02187	0.02128		33.1979	0.26632	0.43964	-0.00693	-0.00602
33.2645	0.67026	0.62949	-0.01196	-0.0096		33.2645	-8.27275	0.62949	0.01855	0.02128		33.2645	0.47754	0.43937	-0.01519	-0.00604
33.3312	0.69438	0.62907	-0.01546	-0.00955		33.3312	-8.27276	0.62907	0.0287	0.02121		33.3312	0.62366	0.43911	-0.00091253	-0.00605
33.3979	0.65721	0.6281	-0.0071	-0.00954		33.3979	-8.27276	0.6281	0.02436	0.02118		33.3979	0.34763	0.43906	-0.00728	-0.00606
33.4645	0.6013	0.62817	-0.01325	-0.00948		33.4645	-8.27276	0.62817	0.02381	0.02114		33.4645	0.59035	0.43856	0.00496	-0.00608
33.5312	0.69663	0.62985	-0.0154	-0.00943		33.5312	-8.27275	0.62985	0.02241	0.02113		33.5312	0.57235	0.43787	-0.00764	-0.00609
33.5979	0.53268	0.63041	-0.01041	-0.00939		33.5979	-8.27275	0.63041	0.02467	0.02108		33.5979	0.4563	0.43781	0.00614	-0.00611
33.6645	0.55849	0.63292	-0.00469	-0.0094		33.6645	-8.27275	0.63292	0.02676	0.02099		33.6645	0.18958	0.43758	-0.00875	-0.00613
33.7312	0.57838	0.63281	-0.00815	-0.00937		33.7312	-8.27275	0.63281	0.02229	0.02099		33.7312	0.45023	0.43694	-0.00335	-0.00612
33.7978	0.63602	0.63465	-0.01423	-0.00925		33.7978	-8.27277	0.63465	0.02509	0.02095		33.7978	0.46903	0.43667	-0.00545	-0.00617
33.8645	0.57223	0.63495	-0.01104	-0.00918		33.8645	-8.27278	0.63495	0.01568	0.02095		33.8645	0.39794	0.43586	-0.00917	-0.00619
33.9312	0.65533	0.63483	-0.01281	-0.00909		33.9312	-8.2728	0.63483	0.02365	0.02092		33.9312	0.46575	0.43552	-0.00328	-0.00621
33.9978	0.74755	0.63514	-0.01365	-0.00909		33.9978	-8.27281	0.63514	0.01786	0.0209		33.9978	0.36251	0.43472	-0.00473	-0.00625
34.0645	0.52917	0.63665	-0.01193	-0.00913		34.0645	-8.27283	0.63665	0.0232	0.02084		34.0645	0.39337	0.43441	-0.00684	-0.00627
34.1311	0.54665	0.63718	-0.01368	-0.00908		34.1311	-8.27284	0.63718	0.01803	0.02086		34.1311	0.19134	0.43405	-0.00564	-0.00627
34.1978	0.60691	0.63842	-0.011	-0.00906		34.1978	-8.27284	0.63842	0.02731	0.02094		34.1978	0.53759	0.43345	-0.00331	-0.00628
34.2645	0.72909	0.63939	-0.00957	-0.00907		34.2645	-8.27284	0.63939	0.02208	0.02093		34.2645	0.31958	0.43245	-0.01274	-0.00632
34.3311	0.60608	0.63852	-0.00973	-0.00902		34.3311	-8.27286	0.63852	0.02158	0.02095		34.3311	0.34526	0.43197	-0.00658	-0.00636
34.3978	0.73904	0.6383	-0.01148	-0.00897		34.3978	-8.27286	0.6383	0.02406	0.02092		34.3978	0.38232	0.43162	-0.01186	-0.00639
34.4645	0.7412	0.63758	-0.00627	-0.00902		34.4645	-8.27286	0.63758	0.02098	0.02088		34.4645	0.22552	0.43115	-0.0107	-0.00641
34.5311	0.41525	0.63748	-0.01069	-0.00896		34.5311	-8.27287	0.63748	0.02152	0.02089		34.5311	0.20072	0.43105	-0.01763	-0.00644
34.5978	0.65267	0.63677	-0.01313	-0.00893		34.5978	-8.27287	0.63677	0.02363	0.02092		34.5978	0.20689	0.43085	-0.00881	-0.00646
34.6645	0.70089	0.63785	-0.01237	-0.00884		34.6645	-8.27289	0.63785	0.02073	0.02088		34.6645	0.4082	0.43037	-0.00302	-0.00647
34.7311	0.70503	0.6383	-0.01042	-0.0088		34.7311	-8.2729	0.6383	0.022	0.02089		34.7311	0.33903	0.42952	0.000253519	-0.00651
34.7978	0.63913	0.64047	-0.01395	-0.00877		34.7978	-8.27291	0.64047	0.02017	0.02093		34.7978	0.51614	0.4286	-0.00347	-0.00652
34.8644	0.65903	0.6429	-0.01049	-0.00875		34.8644	-8.27293	0.6429	0.01914	0.02089		34.8644	0.5394	0.42808	-0.01002	-0.00656
34.9311	0.67559	0.64313	-0.01123	-0.0087		34.9311	-8.27294	0.64313	0.01772	0.02098		34.9311	0.44611	0.42736	0.000321369	-0.00657
34.9978	0.70196	0.64385	-0.01529	-0.00863		34.9978	-8.27295	0.64385	0.02276	0.02104		34.9978	0.5193	0.42701	-0.0077	-0.0066
35.0644	0.64461	0.64469	-0.00906	-0.00852		35.0644	-8.27297	0.64469	0.02274	0.02105		35.0644	0.64362	0.42661	0.00727	-0.00662
35.1311	0.59969	0.64635	-0.00527	-0.00842		35.1311	-8.27298	0.64635	0.01478	0.02109		35.1311	0.68232	0.42611	0.00265	-0.00663
35.1977	0.57403	0.64881	-0.01448	-0.00836		35.1977	-8.27297	0.64881	0.02076	0.02108		35.1977	0.40645	0.4259	-0.00742	-0.00669
35.2644	0.68402	0.65191	-0.00447	-0.00825		35.2644	-8.27299	0.65191	0.02113	0.0211		35.2644	0.41548	0.42529	-0.00962	-0.00671
35.3311	0.65069	0.65428	-0.00771	-0.00815		35.3311	-8.273	0.65428	0.02351	0.02113		35.3311	0.24646	0.42475	-0.00696	-0.00672
35.3977	0.71183	0.65491	-0.00679	-0.00805		35.3977	-8.27301	0.65491	0.01961	0.02117		35.3977	0.61912	0.42405	-0.00504	-0.00679
35.4644	0.71501	0.65607	-0.00152	-0.008		35.4644	-8.27302	0.65607	0.02182	0.02124		35.4644	0.66612	0.42337	-0.000325486	-0.00683
35.5311	0.73901	0.65813	-0.00689	-0.00793		35.5311	-8.27303	0.65813	0.01787	0.02133		35.5311	0.37235	0.423	-0.01386	-0.00684
35.5977	0.68295	0.65686	-0.00583	-0.00788		35.5977	-8.27305	0.65686	0.02125	0.02139		35.5977	0.39164	0.42231	-0.00266	-0.00688
35.6644	0.81766	0.65904	-0.00482	-0.00777		35.6644	-8.27306	0.65904	0.02161	0.02142		35.6644	0.38639	0.42178	-0.00555	-0.00692
35.7311	0.71917	0.66228	-0.00765	-0.00761		35.7311	-8.27306	0.66228	0.01945	0.02142		35.7311	0.43331	0.42136	0.00727	-0.00694
35.7977	0.69622	0.6638	-0.0051	-0.00751		35.7977	-8.27307	0.6638	0.02076	0.02142		35.7977	0.53797	0.42096	-0.01119	-0.00697
35.8644	0.66032	0.66571	-0.00281	-0.00746		35.8644	-8.27308	0.66571	0.02644	0.0215		35.8644	0.45975	0.42036	-0.00668	-0.00698
35.931	0.62121	0.66733	-0.00562	-0.00739		35.931	-8.27308	0.66733	0.01746	0.02154		35.931	0.32598	0.41983	-0.00333	-0.007
35.9977	0.47022	0.66993	0.00197	-0.00735		35.9977	-8.27309	0.66993	0.02257	0.02154		35.9977	0.40279	0.41951	-0.00314	-0.00701
36.0644	0.59769	0.6711	-0.01231	-0.00732		36.0644	-8.27311	0.6711	0.02093	0.02158		36.0644	0.60819	0.41899	0.00302	-0.00704
36.131	0.53547	0.67378	-0.00179	-0.00718		36.131	-8.27311	0.67378	0.01863	0.0216		36.131	0.62874	0.41857	-0.01255	-0.00705
36.1977	0.70884	0.67569	-0.00628	-0.00714		36.1977	-8.27311	0.67569	0.0237	0.02161		36.1977	0.30007	0.41803	-0.01399	-0.00707
36.2644	0.66298	0.67751	-0.00257	-0.00717		36.2644	-8.27311	0.67751	0.02146	0.02167		36.2644	0.35925	0.41765	-0.01143	-0.00709
36.331	0.69982	0.67933	-0.00585	-0.00718		36.331	-8.27312	0.67933	0.01865	0.02175		36.331	0.31352	0.41738	-0.00454	-0.00714
36.3977	0.71565	0.68	-0.00338	-0.0071		36.3977	-8.27311	0.68	0.02188	0.02175		36.3977	0.54764	0.41683	-0.00618	-0.00719
36.4643	0.56229	0.68078	-0.00307	-0.007		36.4643	-8.27311	0.68078	0.02499	0.02179		36.4643	0.36964	0.41612	-0.00588	-0.00721
36.531	0.52881	0.68279	-0.0042	-0.00695		36.531	-8.27311	0.68279	0.02013	0.02184		36.531	0.63151	0.41572	-0.01019	-0.00724
36.5977	0.60076	0.68321	0.000763192	-0.00686		36.5977	-8.2731	0.68321	0.01983	0.02189		36.5977	0.57931	0.4151	-0.01597	-0.00732
36.6643	0.65217	0.68341	-0.00879	-0.00682		36.6643	-8.27309	0.68341	0.0174	0.02191		36.6643	0.38025	0.41433	-0.00762	-0.00736
36.731	0.59452	0.68347	-0.01272	-0.00674		36.731	-8.27308	0.68347	0.02306	0.02186		36.731	0.28792	0.41374	-0.02014	-0.00739
36.7976	0.6265	0.68365	-0.00865	-0.00666		36.7976	-8.27307	0.68365	0.01899	0.02188		36.7976	0.18429	0.41342	-0.0111	-0.00743
36.8643	0.62293	0.68555	-0.00829	-0.0065		36.8643	-8.27306	0.68555	0.01978	0.02192		36.8643	0.56186	0.41281	-0.00691	-0.00746
36.931	0.60108	0.68635	-0.00813	-0.00633		36.931	-8.27306	0.68635	0.02126	0.02192		36.931	0.39873	0.41235	-0.0043	-0.00749
36.9976	0.71207	0.68775	-0.01142	-0.00627		36.9976	-8.27308	0.68775	0.01548	0.02193		36.9976	0.68817	0.41154	-0.00225	-0.00752
37.0643	0.58967	0.68916	-0.00932	-0.00631		37.0643	-8.27308	0.68916	0.02285	0.0219		37.0643	0.60233	0.4109	-0.01635	-0.00756
37.131	0.72849	0.68994	-0.0034	-0.00622		37.131	-8.27309	0.68994	0.01999	0.0219		37.131	0.31847	0.41019	-0.00362	-0.00759
37.1976	0.6559	0.69018	-0.00316	-0.00608		37.1976	-8.27309	0.69018	0.02188	0.02192		37.1976	0.53108	0.40983	-0.00354	-0.0076
37.2643	0.59422	0.69182	-0.00283	-0.00601		37.2643	-8.2731	0.69182	0.02202	0.02199		37.2643	0.63011	0.40938	-0.01599	-0.00764
37.3309	0.60822	0.69314	-0.00859	-0.00596		37.3309	-8.2731	0.69314	0.02054	0.02197		37.3309	0.3561	0.40967	-0.02051	-0.00764
37.3976	0.74545	0.69331	-0.01256	-0.00589		37.3976	-8.27311	0.69331	0.01415	0.02204		37.3976	0.40975	0.40954	-0.01476	-0.00767
37.4643	0.66192	0.69521	-0.00751	-0.00584		37.4643	-8.27312	0.69521	0.02372	0.02207		37.4643	0.48193	0.40929	0.000613437	-0.00771
37.5309	0.61106	0.69641	-0.00496	-0.00575		37.5309	-8.27313	0.69641	0.02093	0.02217		37.5309	0.69831	0.40909	-0.00162	-0.00774
37.5976	0.65613	0.69737	-0.0071	-0.00574		37.5976	-8.27315	0.69737	0.0172	0.02214		37.5976	0.47627	0.4087	-0.00625	-0.00778
37.6643	0.61071	0.69667	-0.00776	-0.00568		37.6643	-8.27316	0.69667	0.02111	0.02221		37.6643	0.67953	0.40834	-0.00865	-0.00782
37.7309	0.56211	0.69804	-0.00877	-0.00567		37.7309	-8.27318	0.69804	0.01728	0.02223		37.7309	0.54636	0.40771	-0.01117	-0.00787
37.7976	0.52861	0.69719	-0.01551	-0.00571		37.7976	-8.27321	0.69719	0.01806	0.02221		37.7976	0.67461	0.40726	-0.00655	-0.0079
37.8642	0.60703	0.69684	-0.0067	-0.00575		37.8642	-8.27323	0.69684	0.0238	0.02224		37.8642	0.60235	0.40696	-0.00603	-0.00796
37.9309	0.62729	0.69923	-0.00643	-0.00575		37.9309	-8.27324	0.69923	0.0234	0.02226		37.9309	0.60866	0.40601	-0.00662	-0.00799
37.9976	0.80992	0.69965	-0.00651	-0.00569		37.9976	-8.27325	0.69965	0.02113	0.02224		37.9976	0.62533	0.40563	-0.00452	-0.00802
38.0642	0.76508	0.70019	-0.00956	-0.00564		38.0642	-8.27326	0.70019	0.02129	0.02221		38.0642	0.55584	0.40523	0.000430031	-0.00809
38.1309	0.85471	0.69957	-0.00875	-0.00562		38.1309	-8.27325	0.69957	0.02307	0.02218		38.1309	0.28918	0.40446	-0.0044	-0.00812
38.1976	0.73022	0.7015	-0.00713	-0.00555		38.1976	-8.27326	0.7015	0.01864	0.02224		38.1976	0.22787	0.40404	-0.01979	-0.00815
38.2642	0.74515	0.70244	-0.00528	-0.00552		38.2642	-8.27325	0.70244	0.02462	0.02226		38.2642	0.17769	0.4037	-0.01108	-0.00817
38.3309	0.81105	0.70223	-0.00178	-0.00544		38.3309	-8.27326	0.70223	0.02648	0.02232		38.3309	0.32833	0.40333	-0.02036	-0.0082
38.3975	0.82357	0.70342	0.000119374	-0.00536		38.3975	-8.27326	0.70342	0.02443	0.02229		38.3975	0.33006	0.40269	-0.00307	-0.00824
38.4642	0.81762	0.7041	-0.000215378	-0.00533		38.4642	-8.27326	0.7041	0.02342	0.02226		38.4642	0.52686	0.40204	-0.01253	-0.00829
38.5309	0.86347	0.70565	-0.0007147	-0.0053		38.5309	-8.27326	0.70565	0.02363	0.02231		38.5309	0.19284	0.40172	-0.01357	-0.00831
38.5975	0.79931	0.70822	0.000469776	-0.00517		38.5975	-8.27325	0.70822	0.02407	0.02237		38.5975	0.37515	0.40142	-0.00814	-0.00836
38.6642	0.78786	0.70935	0.00189	-0.0051		38.6642	-8.27325	0.70935	0.02405	0.02237		38.6642	0.36556	0.4007	-0.00671	-0.00839
38.7308	0.73499	0.71066	-0.000522417	-0.00507		38.7308	-8.27325	0.71066	0.02443	0.02235		38.7308	0.43479	0.39984	-0.00428	-0.00841
38.7975	0.79949	0.71121	-0.00488	-0.00505		38.7975	-8.27326	0.71121	0.02676	0.02239		38.7975	0.47356	0.399	-0.00571	-0.00844
38.8642	0.87375	0.70973	-0.0026	-0.00508		38.8642	-8.27326	0.70973	0.02406	0.02233		38.8642	0.76042	0.39815	-0.00897	-0.00848
38.9308	0.64582	0.70911	-0.0043	-0.00507		38.9308	-8.27327	0.70911	0.02422	0.02242		38.9308	0.41686	0.39744	-0.01201	-0.00852
38.9975	0.81744	0.70955	-0.00176	-0.00506		38.9975	-8.27328	0.70955	0.02399	0.02245		38.9975	0.47499	0.39701	-0.01432	-0.00856
39.0642	0.83178	0.70883	-0.00149	-0.005		39.0642	-8.2733	0.70883	0.02231	0.02243		39.0642	0.44269	0.39621	-0.01648	-0.00861
39.1308	0.77347	0.71077	-0.00129	-0.00496		39.1308	-8.27331	0.71077	0.02262	0.02247		39.1308	0.26907	0.39534	-0.01129	-0.00864
39.1975	0.77631	0.71185	-0.00635	-0.005		39.1975	-8.27331	0.71185	0.02289	0.02249		39.1975	0.28917	0.39471	-0.00747	-0.00863
39.2642	0.9222	0.71222	-0.00449	-0.00501		39.2642	-8.27332	0.71222	0.02158	0.02244		39.2642	0.40728	0.39389	-0.016	-0.00867
39.3308	0.74115	0.71281	-0.006	-0.00502		39.3308	-8.27333	0.71281	0.02101	0.02252		39.3308	0.3272	0.39347	-0.01662	-0.00871
39.3975	0.76155	0.71484	-0.00388	-0.00504		39.3975	-8.27334	0.71484	0.02371	0.02254		39.3975	0.13322	0.39268	-0.01547	-0.00874
39.4641	0.78217	0.71445	-0.000415312	-0.00497		39.4641	-8.27334	0.71445	0.02249	0.02257		39.4641	0.10591	0.39204	-0.00515	-0.00879
39.5308	0.81626	0.71558	0.000298969	-0.00498		39.5308	-8.27335	0.71558	0.0256	0.0226		39.5308	0.33057	0.39109	-0.00811	-0.00885
39.5975	0.83508	0.71397	-0.00545	-0.00498		39.5975	-8.27336	0.71397	0.02513	0.02257		39.5975	0.52162	0.3903	0.00489	-0.0089
39.6641	0.75943	0.71315	-0.00828	-0.00495		39.6641	-8.27337	0.71315	0.02162	0.0226		39.6641	0.59915	0.38954	-0.01455	-0.00895
39.7308	0.72669	0.71349	-0.00212	-0.00489		39.7308	-8.27338	0.71349	0.02134	0.02266		39.7308	0.42924	0.38867	-0.02001	-0.009
39.7974	0.70127	0.714	-0.00092249	-0.00493		39.7974	-8.27339	0.714	0.02444	0.02263		39.7974	0.21224	0.38781	-0.0106	-0.00903
39.8641	0.75617	0.71576	-0.00251	-0.00494		39.8641	-8.27339	0.71576	0.02784	0.02261		39.8641	0.22604	0.38686	-0.0154	-0.00907
39.9308	0.69787	0.71799	-0.00207	-0.00489		39.9308	-8.2734	0.71799	0.02678	0.02262		39.9308	0.28753	0.38603	-0.01363	-0.00909
39.9974	0.69053	0.72035	-0.00762	-0.00489		39.9974	-8.27342	0.72035	0.02003	0.02264		39.9974	0.56645	0.38539	-0.00766	-0.00912
40.0641	0.70009	0.71965	-0.00723	-0.00489		40.0641	-8.27344	0.71965	0.02431	0.0227		40.0641	0.48614	0.38446	-0.00895	-0.00914
40.1308	0.67588	0.7201	0.00138	-0.00482		40.1308	-8.27346	0.7201	0.02605	0.02266		40.1308	0.57326	0.38387	-0.00456	-0.00918
40.1974	0.79343	0.721	0.00207	-0.00478		40.1974	-8.27349	0.721	0.02776	0.02272		40.1974	0.60082	0.38308	-0.00534	-0.00921
40.2641	0.77701	0.72216	0.00249	-0.00471		40.2641	-8.27352	0.72216	0.0226	0.0227		40.2641	0.47771	0.38227	-0.01455	-0.00928
40.3308	0.67436	0.72254	-0.00508	-0.00472		40.3308	-8.27353	0.72254	0.02541	0.02275		40.3308	0.40847	0.38159	-0.00487	-0.00933
40.3974	0.70046	0.72151	-0.008	-0.00466		40.3974	-8.27354	0.72151	0.02409	0.02284		40.3974	0.44632	0.3809	-0.00737	-0.00935
40.4641	0.65749	0.72347	0.000778488	-0.00462		40.4641	-8.27354	0.72347	0.02234	0.02287		40.4641	0.29921	0.38064	-0.01582	-0.00938
40.5307	0.66029	0.7237	-0.000409133	-0.00462		40.5307	-8.27355	0.7237	0.02691	0.02294		40.5307	0.37034	0.3797	-0.00367	-0.00941
40.5974	0.73812	0.72432	-0.00401	-0.00463		40.5974	-8.27356	0.72432	0.02258	0.02299		40.5974	0.44354	0.37886	-0.0087	-0.00945
40.6641	0.78803	0.725	-0.00765	-0.00462		40.6641	-8.27357	0.725	0.02204	0.02305		40.6641	0.41434	0.37825	-0.01301	-0.00949
40.7307	0.76508	0.72613	-0.0068	-0.00456		40.7307	-8.27357	0.72613	0.02435	0.02302		40.7307	0.43956	0.37753	-0.01191	-0.00951
40.7974	0.72147	0.72671	-0.0071	-0.00447		40.7974	-8.27358	0.72671	0.02602	0.02313		40.7974	0.41438	0.3772	-0.00945	-0.00956
40.864	0.66706	0.72771	-0.00441	-0.00447		40.864	-8.27359	0.72771	0.0281	0.02313		40.864	0.36439	0.37647	-0.01644	-0.00961
40.9307	0.7038	0.7295	-0.00961	-0.00447		40.9307	-8.27358	0.7295	0.02522	0.02314		40.9307	0.20004	0.37578	-0.01448	-0.00968
40.9974	0.65887	0.73069	-0.00321	-0.00444		40.9974	-8.27357	0.73069	0.02905	0.02321		40.9974	0.35498	0.37515	-0.01472	-0.00972
41.064	0.74486	0.73235	-0.0088	-0.00444		41.064	-8.27358	0.73235	0.02305	0.02325		41.064	0.22029	0.37494	-0.01245	-0.00976
41.1307	0.65314	0.73349	-0.01555	-0.00445		41.1307	-8.27359	0.73349	0.02217	0.0233		41.1307	0.28829	0.37476	-0.00962	-0.00982
41.1974	0.70569	0.73576	-0.01044	-0.0043		41.1974	-8.27358	0.73576	0.0236	0.02337		41.1974	0.30536	0.37402	-0.01247	-0.00986
41.264	0.65594	0.73855	-0.01131	-0.00432		41.264	-8.27358	0.73855	0.02359	0.02342		41.264	0.29563	0.37337	-0.0033	-0.00992
41.3307	0.69553	0.73945	-0.0062	-0.00432		41.3307	-8.27358	0.73945	0.02247	0.02344		41.3307	0.3347	0.37282	-0.0205	-0.00996
41.3974	0.75495	0.73981	-0.00793	-0.00427		41.3974	-8.27358	0.73981	0.01699	0.02344		41.3974	0.45241	0.37195	-0.01285	-0.01003
41.464	0.64303	0.7403	-0.00839	-0.00423		41.464	-8.27358	0.7403	0.01969	0.02349		41.464	0.20494	0.37105	-0.01616	-0.01007
41.5307	0.83367	0.73921	-0.00621	-0.0042		41.5307	-8.27359	0.73921	0.02587	0.02355		41.5307	0.26394	0.3704	-0.01016	-0.01011
41.5973	0.75379	0.73931	-0.00746	-0.00412		41.5973	-8.2736	0.73931	0.02107	0.02363		41.5973	0.3186	0.36953	-0.00888	-0.01014
41.664	0.65479	0.73853	-0.00376	-0.00408		41.664	-8.2736	0.73853	0.02389	0.02362		41.664	0.40749	0.36883	-0.0093	-0.0102
41.7307	0.82234	0.73762	-0.00656	-0.00413		41.7307	-8.27361	0.73762	0.01926	0.02366		41.7307	0.2535	0.36799	-0.00987	-0.01024
41.7973	0.71306	0.73552	-0.00679	-0.00416		41.7973	-8.27361	0.73552	0.02022	0.02368		41.7973	0.28985	0.36731	-0.00933	-0.01027
41.864	0.75613	0.73569	-0.00199	-0.00418		41.864	-8.27361	0.73569	0.01944	0.02366		41.864	0.16318	0.36648	-0.00763	-0.01031
41.9306	0.83403	0.7345	-0.000855289	-0.00421		41.9306	-8.27361	0.7345	0.02713	0.02371		41.9306	0.21096	0.36587	-0.0125	-0.01033
41.9973	0.79803	0.73425	0.00218	-0.00422		41.9973	-8.27359	0.73425	0.02148	0.02371		41.9973	0.14024	0.36482	-0.02092	-0.01034
42.064	0.78308	0.73382	-0.00502	-0.00426		42.064	-8.2736	0.73382	0.02136	0.02371		42.064	0.08966	0.36393	-0.01548	-0.01035
42.1306	0.76758	0.73272	-0.00445	-0.00429		42.1306	-8.27359	0.73272	0.02316	0.02371		42.1306	0.24173	0.36308	-0.02002	-0.0104
42.1973	0.56539	0.7303	-0.00497	-0.00429		42.1973	-8.2736	0.7303	0.01594	0.02367		42.1973	0.24804	0.3624	-0.01523	-0.01045
42.264	0.67583	0.7288	-0.00556	-0.00434		42.264	-8.2736	0.7288	0.02661	0.0237		42.264	0.17673	0.36201	-0.02183	-0.01049
42.3306	0.72743	0.72862	-0.00467	-0.00442		42.3306	-8.2736	0.72862	0.02457	0.02371		42.3306	0.15819	0.36194	-0.01576	-0.01055
42.3973	0.74554	0.72586	0.000962149	-0.00445		42.3973	-8.2736	0.72586	0.02	0.02371		42.3973	0.27944	0.36134	-0.00946	-0.01058
42.4639	0.91502	0.7251	-0.00355	-0.00449		42.4639	-8.2736	0.7251	0.02355	0.02375		42.4639	0.31251	0.36092	-0.0123	-0.01062
42.5306	0.80494	0.72493	-0.00898	-0.00457		42.5306	-8.2736	0.72493	0.02216	0.02375		42.5306	0.14449	0.36066	-0.02162	-0.01065
42.5973	0.69737	0.7243	-0.00413	-0.00451		42.5973	-8.27359	0.7243	0.02152	0.02378		42.5973	0.37686	0.35985	0.000831887	-0.01067
42.6639	0.68085	0.72198	-0.00686	-0.00453		42.6639	-8.27358	0.72198	0.02542	0.02385		42.6639	0.4939	0.35922	-0.01153	-0.01071
42.7306	0.67525	0.72189	0.000136379	-0.00454		42.7306	-8.27358	0.72189	0.02507	0.02385		42.7306	0.46531	0.35836	-0.01414	-0.01074
42.7973	0.55912	0.72015	-0.00465	-0.00458		42.7973	-8.27357	0.72015	0.02368	0.02385		42.7973	0.39435	0.35805	-0.01668	-0.01077
42.8639	0.64906	0.71937	-0.00286	-0.00463		42.8639	-8.27358	0.71937	0.02125	0.02389		42.8639	0.22071	0.35788	-0.01376	-0.01079
42.9306	0.54682	0.71939	-0.0068	-0.00466		42.9306	-8.27357	0.71939	0.02139	0.02389		42.9306	0.29881	0.35759	-0.00687	-0.01083
42.9973	0.57977	0.71752	0.00113	-0.00466		42.9973	-8.27357	0.71752	0.02384	0.02389		42.9973	0.25086	0.35658	-0.0133	-0.01086
43.0639	0.73449	0.71553	-0.000449213	-0.00463		43.0639	-8.27357	0.71553	0.02538	0.02398		43.0639	0.21569	0.35575	-0.01836	-0.01091
43.1306	0.76698	0.71412	-0.00741	-0.00467		43.1306	-8.27356	0.71412	0.01898	0.02404		43.1306	0.22744	0.35502	-0.0052	-0.01094
43.1972	0.73977	0.71405	-0.00348	-0.00473		43.1972	-8.27354	0.71405	0.0228	0.02407		43.1972	0.56909	0.35399	-0.00821	-0.01099
43.2639	0.75393	0.712	0.000583773	-0.00476		43.2639	-8.27354	0.712	0.02034	0.02409		43.2639	0.55295	0.35306	-0.00862	-0.01105
43.3306	0.83918	0.71182	0.000791076	-0.0048		43.3306	-8.27353	0.71182	0.0227	0.02407		43.3306	0.28434	0.3526	-0.01104	-0.01109
43.3972	0.58203	0.7126	-0.00908	-0.00483		43.3972	-8.27352	0.7126	0.02358	0.02412		43.3972	0.26762	0.35206	-0.01043	-0.01113
43.4639	0.63988	0.71251	-0.0055	-0.00488		43.4639	-8.27351	0.71251	0.01844	0.02415		43.4639	0.50655	0.35156	-0.01511	-0.01117
43.5305	0.71723	0.71239	-0.00422	-0.00489		43.5305	-8.27352	0.71239	0.02514	0.02414		43.5305	0.16353	0.35121	-0.00821	-0.0112
43.5972	0.73988	0.71115	-0.00183	-0.00495		43.5972	-8.27353	0.71115	0.01797	0.02408		43.5972	0.19321	0.3506	-0.00123	-0.01124
43.6639	0.63964	0.71015	-0.00895	-0.00498		43.6639	-8.27353	0.71015	0.02569	0.02408		43.6639	0.43502	0.35033	-0.01084	-0.01128
43.7305	0.60748	0.71055	-0.00574	-0.00499		43.7305	-8.27355	0.71055	0.02488	0.02407		43.7305	0.30415	0.34939	-0.01497	-0.01133
43.7972	0.78825	0.70941	-0.00507	-0.00499		43.7972	-8.27355	0.70941	0.02557	0.02408		43.7972	0.25185	0.3487	-0.00504	-0.01137
43.8639	0.75164	0.70863	-0.00355	-0.00505		43.8639	-8.27355	0.70863	0.02699	0.0241		43.8639	0.34452	0.34809	-0.01751	-0.01141
43.9305	0.71871	0.70848	-0.00354	-0.0051		43.9305	-8.27356	0.70848	0.02724	0.02405		43.9305	0.25188	0.34714	-0.01495	-0.01147
43.9972	0.66277	0.7074	-0.00239	-0.00515		43.9972	-8.27355	0.7074	0.02795	0.02403		43.9972	0.23139	0.34648	-0.01252	-0.01151
44.0639	0.72234	0.70656	-0.00254	-0.00511		44.0639	-8.27355	0.70656	0.01774	0.02409		44.0639	0.55406	0.34605	-0.01736	-0.01156
44.1305	0.8036	0.70495	-0.00352	-0.00507		44.1305	-8.27354	0.70495	0.02565	0.02407		44.1305	0.17399	0.34517	-0.01324	-0.01162
44.1972	0.76359	0.70368	-0.00702	-0.00505		44.1972	-8.27354	0.70368	0.02368	0.02408		44.1972	0.33985	0.34406	-0.01776	-0.01166
44.2638	0.79179	0.7024	-0.0049	-0.00513		44.2638	-8.27355	0.7024	0.02173	0.02406		44.2638	0.23885	0.34359	-0.02598	-0.01171
44.3305	0.77578	0.70102	-0.00454	-0.00508		44.3305	-8.27354	0.70102	0.02463	0.02404		44.3305	0.01167	0.34284	-0.02027	-0.01175
44.3972	0.77856	0.7019	-0.00712	-0.00513		44.3972	-8.27353	0.7019	0.025	0.02404		44.3972	0.0782	0.34235	-0.0202	-0.01177
44.4638	0.67719	0.70104	-0.00971	-0.00507		44.4638	-8.27353	0.70104	0.02162	0.02405		44.4638	0.21334	0.34166	-0.01131	-0.01183
44.5305	0.75746	0.70155	-0.00113	-0.00496		44.5305	-8.27353	0.70155	0.02595	0.02407		44.5305	0.16879	0.34133	-0.01601	-0.01187
44.5971	0.88934	0.70047	-0.00823	-0.00492		44.5971	-8.27353	0.70047	0.02879	0.02413		44.5971	0.16884	0.34127	-0.01145	-0.01193
44.6638	0.718	0.69957	-0.00659	-0.00489		44.6638	-8.27354	0.69957	0.02511	0.02415		44.6638	0.12792	0.34074	-0.01127	-0.01197
44.7305	0.84687	0.69856	-0.00163	-0.00493		44.7305	-8.27354	0.69856	0.02145	0.02419		44.7305	0.37506	0.34033	-0.01702	-0.012
44.7971	0.8138	0.69699	-0.00519	-0.00493		44.7971	-8.27353	0.69699	0.02601	0.0243		44.7971	0.37749	0.33972	-0.01635	-0.01206
44.8638	0.74502	0.69563	-0.00548	-0.0049		44.8638	-8.27353	0.69563	0.02872	0.0244		44.8638	0.01487	0.33912	-0.02146	-0.01211
44.9305	0.74024	0.69377	0.000475591	-0.00491		44.9305	-8.27353	0.69377	0.0271	0.02438		44.9305	0.19859	0.3385	-0.0148	-0.01213
44.9971	0.66634	0.69258	-0.000830973	-0.00488		44.9971	-8.27354	0.69258	0.02324	0.0244		44.9971	0.20297	0.33797	-0.01245	-0.01217
45.0638	0.71881	0.69307	-0.00714	-0.00491		45.0638	-8.27354	0.69307	0.03039	0.02441		45.0638	0.234	0.33765	-0.01192	-0.01219
45.1304	0.61211	0.69092	-0.0027	-0.00491		45.1304	-8.27356	0.69092	0.02712	0.02444		45.1304	0.23574	0.33728	-0.00367	-0.01224
45.1971	0.83461	0.69095	-0.00231	-0.00496		45.1971	-8.27355	0.69095	0.02128	0.02447		45.1971	0.33034	0.33682	-0.00954	-0.01229
45.2638	0.74317	0.69028	-0.00415	-0.00501		45.2638	-8.27355	0.69028	0.02817	0.02451		45.2638	0.35271	0.33612	-0.01439	-0.01233
45.3304	0.7745	0.68868	-0.00053396	-0.00506		45.3304	-8.27354	0.68868	0.02471	0.02448		45.3304	0.22925	0.33581	-0.01536	-0.01237
45.3971	0.74417	0.68644	-0.00191	-0.00518		45.3971	-8.27356	0.68644	0.02383	0.02448		45.3971	0.35808	0.33506	-0.0112	-0.0124
45.4638	0.62381	0.68449	-0.00344	-0.00518		45.4638	-8.27356	0.68449	0.02398	0.02452		45.4638	0.40738	0.33461	-0.02331	-0.01246
45.5304	0.55504	0.68315	-0.0046	-0.00518		45.5304	-8.27356	0.68315	0.02295	0.0245		45.5304	0.19613	0.33372	-0.01339	-0.01252
45.5971	0.72221	0.68367	-0.00823	-0.00518		45.5971	-8.27356	0.68367	0.02723	0.02458		45.5971	0.33627	0.3327	-0.00661	-0.01258
45.6637	0.62752	0.68397	-0.01216	-0.00516		45.6637	-8.27355	0.68397	0.02521	0.02457		45.6637	0.20223	0.33189	-0.01992	-0.01265
45.7304	0.53851	0.68368	-0.00478	-0.00521		45.7304	-8.27356	0.68368	0.02378	0.02451		45.7304	0.32004	0.33123	-0.01726	-0.01268
45.7971	0.7554	0.68118	-0.00569	-0.00528		45.7971	-8.27356	0.68118	0.02688	0.02447		45.7971	0.31516	0.33078	-0.01045	-0.01274
45.8637	0.75652	0.67766	-0.00891	-0.0053		45.8637	-8.27357	0.67766	0.02224	0.0244		45.8637	0.4239	0.33033	-0.00888	-0.01279
45.9304	0.7123	0.67659	-0.000364427	-0.00523		45.9304	-8.27357	0.67659	0.02612	0.02435		45.9304	0.44086	0.32967	-0.02407	-0.01283
45.9971	0.68805	0.67684	-0.00708	-0.00525		45.9971	-8.27358	0.67684	0.02861	0.02431		45.9971	0.19271	0.32905	-0.00933	-0.01289
46.0637	0.73206	0.67666	-0.00714	-0.00523		46.0637	-8.27356	0.67666	0.02149	0.02424		46.0637	0.27694	0.32812	-0.01661	-0.01295
46.1304	0.58585	0.67579	-0.00781	-0.00529		46.1304	-8.27357	0.67579	0.0233	0.02421		46.1304	0.381	0.32735	-0.0142	-0.01301
46.197	0.70353	0.6769	-0.00552	-0.00533		46.197	-8.27357	0.6769	0.02666	0.02415		46.197	0.50518	0.32619	-0.00643	-0.01306
46.2637	0.81825	0.67543	-0.00269	-0.00541		46.2637	-8.27357	0.67543	0.02509	0.0241		46.2637	0.57837	0.32515	0.00067431	-0.01311
46.3304	0.64572	0.67423	-0.00543	-0.00542		46.3304	-8.27357	0.67423	0.02522	0.02411		46.3304	0.54898	0.32439	-0.01834	-0.01315
46.397	0.55812	0.67462	-0.00535	-0.00553		46.397	-8.27358	0.67462	0.03067	0.02406		46.397	0.31939	0.32338	-0.01254	-0.01319
46.4637	0.58455	0.67414	-0.00545	-0.00565		46.4637	-8.27358	0.67414	0.02775	0.02402		46.4637	0.55512	0.32262	-0.0221	-0.01324
46.5304	0.69446	0.67146	-0.00701	-0.00561		46.5304	-8.27357	0.67146	0.02705	0.024		46.5304	0.17717	0.32192	-0.00922	-0.01328
46.597	0.54921	0.66918	-0.00605	-0.00569		46.597	-8.27358	0.66918	0.02973	0.02393		46.597	0.4509	0.32124	-0.00774	-0.01332
46.6637	0.67973	0.66793	-0.00631	-0.00576		46.6637	-8.27358	0.66793	0.02539	0.02389		46.6637	0.38296	0.32093	-0.02662	-0.01336
46.7303	0.76951	0.66607	-0.01028	-0.00582		46.7303	-8.27358	0.66607	0.02536	0.02381		46.7303	0.16295	0.32037	-0.01047	-0.01337
46.797	0.69063	0.6682	-0.01179	-0.00585		46.797	-8.27358	0.6682	0.02737	0.02374		46.797	0.25049	0.31979	-0.02125	-0.01342
46.8637	0.66411	0.66799	-0.000177425	-0.00589		46.8637	-8.27358	0.66799	0.0241	0.02372		46.8637	0.19911	0.3193	-0.01407	-0.01346
46.9303	0.66808	0.66707	-0.00402	-0.00594		46.9303	-8.27359	0.66707	0.0218	0.02359		46.9303	0.20597	0.31914	-0.01727	-0.0135
46.997	0.67615	0.66634	-0.000569344	-0.00602		46.997	-8.27358	0.66634	0.02336	0.02354		46.997	0.28687	0.31871	-0.0196	-0.01353
47.0637	0.71426	0.6667	-0.00543	-0.00597		47.0637	-8.27357	0.6667	0.02391	0.02341		47.0637	0.10374	0.31825	-0.01309	-0.01358
47.1303	0.58582	0.66717	-0.00796	-0.00602		47.1303	-8.27356	0.66717	0.02526	0.0233		47.1303	0.35394	0.31796	-0.00202	-0.01362
47.197	0.57873	0.66588	-0.00536	-0.00603		47.197	-8.27356	0.66588	0.02422	0.02321		47.197	0.58241	0.31739	-0.01207	-0.01365
47.2636	0.6443	0.66443	-0.00614	-0.00608		47.2636	-8.27357	0.66443	0.02231	0.0231		47.2636	0.60235	0.31643	-0.01488	-0.01367
47.3303	0.62985	0.66259	-0.00828	-0.00608		47.3303	-8.27358	0.66259	0.02037	0.02295		47.3303	0.37158	0.31626	-0.01003	-0.0137
47.397	0.70292	0.66166	-0.00461	-0.00616		47.397	-8.27359	0.66166	0.02776	0.0228		47.397	0.14325	0.31579	-0.02103	-0.01374
47.4636	0.60244	0.65943	-0.00206	-0.00621		47.4636	-8.27357	0.65943	0.02261	0.02279		47.4636	0.22087	0.31548	-0.01936	-0.0138
47.5303	0.59314	0.65796	-0.00489	-0.00625		47.5303	-8.27356	0.65796	0.02705	0.02265		47.5303	0.20901	0.31489	-0.01742	-0.01386
47.5969	0.53745	0.65594	-0.01284	-0.00625		47.5969	-8.27358	0.65594	0.02581	0.02253		47.5969	0.27447	0.3145	-0.01314	-0.0139
47.6636	0.56464	0.65347	-0.00489	-0.00628		47.6636	-8.27359	0.65347	0.02381	0.02244		47.6636	0.10002	0.31413	-0.01627	-0.01393
47.7303	0.7475	0.65187	-0.00783	-0.00634		47.7303	-8.27358	0.65187	0.02855	0.02231		47.7303	0.24329	0.31371	-0.0126	-0.01396
47.7969	0.65816	0.65061	-0.00275	-0.00635		47.7969	-8.27358	0.65061	0.02417	0.02217		47.7969	0.15111	0.31329	-0.01267	-0.01399
47.8636	0.70514	0.64953	-0.00483	-0.00629		47.8636	-8.27357	0.64953	0.02435	0.02215		47.8636	0.35775	0.31287	-0.01208	-0.01403
47.9303	0.59613	0.64961	-0.00655	-0.00637		47.9303	-8.27357	0.64961	0.02925	0.02203		47.9303	0.35336	0.31217	-0.0102	-0.01406
47.9969	0.56529	0.64547	-0.00772	-0.00632		47.9969	-8.27358	0.64547	0.02559	0.02188		47.9969	0.33521	0.31183	-0.02043	-0.0141
48.0636	0.59301	0.64425	-0.01037	-0.00632		48.0636	-8.27358	0.64425	0.02686	0.02177		48.0636	0.12472	0.31158	-0.01816	-0.01416
48.1302	0.59723	0.64279	-0.00841	-0.00645		48.1302	-8.27357	0.64279	0.02839	0.02166		48.1302	0.21297	0.31129	-0.02029	-0.01421
48.1969	0.50479	0.64182	-0.00491	-0.00648		48.1969	-8.27356	0.64182	0.02908	0.02159		48.1969	0.24647	0.31068	-0.00661	-0.01425
48.2636	0.64614	0.64024	-0.00697	-0.00654		48.2636	-8.27355	0.64024	0.02459	0.02151		48.2636	0.27068	0.30974	-0.01891	-0.01429
48.3302	0.63411	0.63871	-0.00493	-0.0066		48.3302	-8.27355	0.63871	0.02231	0.02137		48.3302	0.40138	0.30894	-0.00411	-0.01433
48.3969	0.70406	0.63846	-0.00634	-0.00666		48.3969	-8.27353	0.63846	0.02555	0.0213		48.3969	0.55122	0.30815	0.000130785	-0.01439
48.4636	0.60471	0.63754	-0.00633	-0.00667		48.4636	-8.27353	0.63754	0.02222	0.02114		48.4636	0.50603	0.30744	-0.01029	-0.01441
48.5302	0.71617	0.63776	-0.01252	-0.00677		48.5302	-8.27351	0.63776	0.023	0.02101		48.5302	0.24493	0.30715	-0.00686	-0.01445
48.5969	0.68919	0.63569	-0.00631	-0.0068		48.5969	-8.2735	0.63569	0.02394	0.02093		48.5969	0.69719	0.30653	-0.0138	-0.01449
48.6636	0.6719	0.63524	-0.00669	-0.00684		48.6636	-8.27351	0.63524	0.0238	0.02077		48.6636	0.09099	0.30615	-0.00575	-0.01453
48.7302	0.57207	0.63357	-0.01006	-0.00691		48.7302	-8.2735	0.63357	0.02133	0.02064		48.7302	0.56961	0.30549	-0.00698	-0.0146
48.7969	0.58632	0.63247	-0.00424	-0.00696		48.7969	-8.27349	0.63247	0.02489	0.02052		48.7969	0.40449	0.30517	-0.01495	-0.01463
48.8635	0.63199	0.63288	-0.00489	-0.00702		48.8635	-8.27349	0.63288	0.02196	0.02045		48.8635	0.37973	0.30499	-0.00893	-0.01468
48.9302	0.6174	0.63439	-0.00512	-0.00707		48.9302	-8.27349	0.63439	0.02404	0.02041		48.9302	0.35757	0.30483	-0.01868	-0.01473
48.9969	0.7069	0.6328	-0.00312	-0.00711		48.9969	-8.27349	0.6328	0.02486	0.02031		48.9969	0.12285	0.30452	-0.01958	-0.01476
49.0635	0.69747	0.63255	-0.00995	-0.00713		49.0635	-8.2735	0.63255	0.01873	0.02022		49.0635	0.26571	0.30423	-0.01031	-0.01481
49.1302	0.49339	0.63273	-0.00646	-0.00715		49.1302	-8.27349	0.63273	0.01573	0.0202		49.1302	0.42445	0.30361	-0.0151	-0.01486
49.1968	0.55989	0.63085	-0.00528	-0.00724		49.1968	-8.2735	0.63085	0.01682	0.02011		49.1968	0.11283	0.30261	-0.01333	-0.01491
49.2635	0.69661	0.62956	-0.00134	-0.00725		49.2635	-8.2735	0.62956	0.01731	0.02008		49.2635	0.22306	0.30182	-0.01116	-0.01495
49.3302	0.72249	0.62873	-0.00635	-0.00737		49.3302	-8.27351	0.62873	0.01728	0.01995		49.3302	0.25327	0.30165	-0.01355	-0.015
49.3968	0.66258	0.62832	-0.00466	-0.0074		49.3968	-8.2735	0.62832	0.01792	0.01985		49.3968	0.44361	0.30098	-0.01903	-0.01503
49.4635	0.58754	0.6274	-0.00594	-0.00745		49.4635	-8.27349	0.6274	0.02215	0.01982		49.4635	0.43667	0.30026	-0.01754	-0.01507
49.5302	0.67107	0.62789	-0.00866	-0.0075		49.5302	-8.27348	0.62789	0.01774	0.01971		49.5302	0.13057	0.29934	-0.01349	-0.01512
49.5968	0.5004	0.62707	-0.01113	-0.00755		49.5968	-8.27347	0.62707	0.01623	0.01957		49.5968	0.17421	0.29889	-0.01707	-0.01518
49.6635	0.42601	0.62419	-0.00799	-0.00761		49.6635	-8.27347	0.62419	0.02295	0.01948		49.6635	0.19066	0.29827	-0.00689	-0.01525
49.7302	0.61894	0.62553	-0.01009	-0.00769		49.7302	-8.27347	0.62553	0.01886	0.01932		49.7302	0.32629	0.29771	-0.01714	-0.0153
49.7968	0.68624	0.62623	-0.01211	-0.00773		49.7968	-8.27347	0.62623	0.02051	0.01923		49.7968	0.26758	0.29685	-0.01526	-0.01537
49.8635	0.49561	0.62684	-0.00429	-0.00779		49.8635	-8.27347	0.62684	0.0172	0.01908		49.8635	0.45664	0.29592	-0.01992	-0.01542
49.9301	0.50994	0.62532	-0.011	-0.00789		49.9301	-8.27348	0.62532	0.01588	0.01902		49.9301	0.26565	0.2953	-0.01527	-0.01546
49.9968	0.62733	0.62618	-0.00637	-0.00803		49.9968	-8.27348	0.62618	0.01603	0.01892		49.9968	0.22599	0.29483	-0.00646	-0.01548
50.0635	0.65149	0.62588	-0.00571	-0.00811		50.0635	-8.27348	0.62588	0.01486	0.0188		50.0635	0.31246	0.29415	-0.02645	-0.01552
50.1301	0.79719	0.6243	-0.01169	-0.00811		50.1301	-8.27348	0.6243	0.01638	0.01869		50.1301	0.23625	0.29362	-0.01188	-0.01557
50.1968	0.61839	0.62368	-0.00999	-0.00809		50.1968	-8.27349	0.62368	0.01623	0.01861		50.1968	0.3894	0.29352	-0.01806	-0.01562
50.2634	0.62513	0.62261	-0.00931	-0.00821		50.2634	-8.2735	0.62261	0.01252	0.01852		50.2634	0.2806	0.29325	-0.01136	-0.01567
50.3301	0.66578	0.62218	-0.0092	-0.00827		50.3301	-8.27351	0.62218	0.01295	0.01847		50.3301	0.35508	0.29319	-0.01051	-0.01571
50.3968	0.67596	0.62177	-0.00407	-0.00837		50.3968	-8.27352	0.62177	0.01246	0.01838		50.3968	0.25044	0.29288	-0.02276	-0.01576
50.4634	0.65485	0.61905	-0.01078	-0.00841		50.4634	-8.27353	0.61905	0.0137	0.01832		50.4634	0.32741	0.29262	-0.01128	-0.01579
50.5301	0.6579	0.61921	-0.00665	-0.00844		50.5301	-8.27354	0.61921	0.016	0.01821		50.5301	0.16322	0.29261	-0.00838	-0.01585
50.5968	0.60555	0.62013	-0.0087	-0.00847		50.5968	-8.27355	0.62013	0.01644	0.01808		50.5968	0.1884	0.29214	-0.02408	-0.01587
50.6634	0.53281	0.61989	-0.00261	-0.00848		50.6634	-8.27356	0.61989	0.01237	0.01797		50.6634	0.28839	0.29082	-0.0109	-0.01593
50.7301	0.56866	0.62106	-0.01104	-0.00851		50.7301	-8.27357	0.62106	0.01255	0.01795		50.7301	0.11884	0.29007	-0.01544	-0.01597
50.7968	0.49711	0.62113	-0.0073	-0.00855		50.7968	-8.27358	0.62113	0.01626	0.0178		50.7968	0.27917	0.28925	-0.00622	-0.01601
50.8634	0.65482	0.62081	-0.00773	-0.00859		50.8634	-8.2736	0.62081	0.01235	0.01775		50.8634	0.27134	0.28851	-0.00758	-0.01605
50.9301	0.55991	0.62117	-0.00681	-0.00862		50.9301	-8.27361	0.62117	0.01076	0.01766		50.9301	0.20762	0.28753	-0.01487	-0.0161
50.9967	0.54246	0.62032	-0.00794	-0.00866		50.9967	-8.27362	0.62032	0.01336	0.01754		50.9967	0.25461	0.28676	-0.01473	-0.01615
51.0634	0.61387	0.62058	-0.01067	-0.00871		51.0634	-8.27363	0.62058	0.01099	0.01743		51.0634	0.30471	0.28584	-0.00541	-0.01621
51.1301	0.65178	0.61783	-0.00822	-0.00875		51.1301	-8.27364	0.61783	0.01112	0.01731		51.1301	0.19946	0.2849	-0.01197	-0.01626
51.1967	0.56795	0.61666	-0.00354	-0.00879		51.1967	-8.27365	0.61666	0.01976	0.01722		51.1967	0.33514	0.28429	-0.00475	-0.01628
51.2634	0.76565	0.61555	-0.0091	-0.00886		51.2634	-8.27366	0.61555	0.01321	0.01716		51.2634	0.5419	0.28378	-0.01814	-0.01633
51.33	0.47122	0.6161	-0.00387	-0.00891		51.33	-8.27368	0.6161	0.01431	0.01709		51.33	0.36591	0.28323	-0.00713	-0.01638
51.3967	0.59473	0.61653	-0.00665	-0.00886		51.3967	-8.27367	0.61653	0.01337	0.01697		51.3967	0.5544	0.28235	-0.01087	-0.01644
51.4634	0.69881	0.61626	-0.01425	-0.00888		51.4634	-8.27367	0.61626	0.01077	0.01689		51.4634	0.30249	0.28178	-0.01711	-0.01649
51.53	0.71655	0.61641	-0.00859	-0.00888		51.53	-8.27369	0.61641	0.01858	0.01672		51.53	0.25438	0.28132	6.45544e-06	-0.0165
51.5967	0.5853	0.61702	-0.01143	-0.00895		51.5967	-8.27369	0.61702	0.02054	0.01655		51.5967	0.5308	0.28053	-0.02072	-0.01653
51.6634	0.58505	0.6176	-0.00511	-0.00899		51.6634	-8.2737	0.6176	0.01324	0.01648		51.6634	0.30498	0.27952	-0.01052	-0.01656
51.73	0.64154	0.61733	-0.00675	-0.00898		51.73	-8.27372	0.61733	0.01644	0.01641		51.73	0.35585	0.27908	-0.01046	-0.01655
51.7967	0.62633	0.61751	-0.00861	-0.00906		51.7967	-8.27372	0.61751	0.01444	0.01627		51.7967	0.51	0.27824	-0.01328	-0.01661
51.8633	0.6341	0.61755	-0.01227	-0.00913		51.8633	-8.27373	0.61755	0.01339	0.01616		51.8633	0.48078	0.27737	-0.02112	-0.01665
51.93	0.62518	0.61815	-0.00547	-0.00915		51.93	-8.27373	0.61815	0.01342	0.01606		51.93	0.2315	0.27678	-0.0145	-0.0167
51.9967	0.69769	0.61674	-0.0081	-0.00921		51.9967	-8.27374	0.61674	0.01207	0.016		51.9967	0.38585	0.27665	-0.0223	-0.01674
52.0633	0.60587	0.61645	-0.00803	-0.00929		52.0633	-8.27374	0.61645	0.01105	0.01594		52.0633	0.34507	0.27596	-0.0172	-0.01679
52.13	0.63347	0.61761	-0.00715	-0.00928		52.13	-8.27375	0.61761	0.01207	0.01593		52.13	0.19502	0.27543	-0.01662	-0.01684
52.1967	0.66483	0.61821	-0.00895	-0.00932		52.1967	-8.27375	0.61821	0.01743	0.01588		52.1967	0.24764	0.2755	-0.0141	-0.0169
52.2633	0.70823	0.61795	-0.01003	-0.00937		52.2633	-8.27375	0.61795	0.01827	0.01587		52.2633	0.30275	0.2751	-0.0102	-0.01693
52.33	0.56148	0.6161	-0.01191	-0.00938		52.33	-8.27374	0.6161	0.01706	0.01586		52.33	0.41924	0.27479	-0.01181	-0.01694
52.3967	0.60209	0.61409	-0.01428	-0.00949		52.3967	-8.27374	0.61409	0.01593	0.01581		52.3967	0.30342	0.27363	-0.0318	-0.01696
52.4633	0.55614	0.61103	-0.00681	-0.00952		52.4633	-8.27374	0.61103	0.02222	0.01581		52.4633	0.16008	0.27321	-0.00643	-0.01699
52.53	0.56571	0.60967	-0.01551	-0.00955		52.53	-8.27375	0.60967	0.01786	0.01586		52.53	0.48515	0.27281	-0.02429	-0.01703
52.5966	0.62624	0.60984	-0.00935	-0.00961		52.5966	-8.27374	0.60984	0.01931	0.01591		52.5966	0.2909	0.27214	-0.01788	-0.01706
52.6633	0.62861	0.60775	-0.01278	-0.00973		52.6633	-8.27374	0.60775	0.01321	0.01587		52.6633	0.32928	0.27227	-0.01778	-0.01711
52.73	0.64692	0.60563	-0.00985	-0.00976		52.73	-8.27374	0.60563	0.01801	0.01583		52.73	0.44346	0.27196	-0.00901	-0.01715
52.7966	0.63933	0.60499	-0.01191	-0.0098		52.7966	-8.27373	0.60499	0.01878	0.01582		52.7966	0.2267	0.27182	-0.02075	-0.01719
52.8633	0.63502	0.60571	-0.0136	-0.00983		52.8633	-8.27374	0.60571	0.01148	0.01581		52.8633	0.40755	0.27154	-0.01279	-0.01721
52.9299	0.62088	0.6047	-0.01042	-0.0099		52.9299	-8.27375	0.6047	0.01311	0.0158		52.9299	0.80341	0.27063	-0.0061	-0.01724
52.9966	0.52716	0.60506	-0.0086	-0.00986		52.9966	-8.27376	0.60506	0.01635	0.01584		52.9966	0.38609	0.2706	0.000530387	-0.01728
53.0633	0.78082	0.60698	-0.01344	-0.00984		53.0633	-8.27376	0.60698	0.00891	0.01579		53.0633	0.53995	0.27013	-0.01307	-0.01732
53.1299	0.62939	0.60729	-0.00891	-0.00988		53.1299	-8.27378	0.60729	0.02099	0.01577		53.1299	0.40079	0.26957	-0.0218	-0.01737
53.1966	0.64539	0.60698	-0.01239	-0.00992		53.1966	-8.27379	0.60698	0.01335	0.0157		53.1966	0.4668	0.26896	-0.0198	-0.01741
53.2633	0.54097	0.60833	-0.01702	-0.01002		53.2633	-8.27379	0.60833	0.02093	0.01565		53.2633	0.36407	0.26878	-0.01801	-0.01745
53.3299	0.63693	0.6103	-0.01944	-0.01005		53.3299	-8.2738	0.6103	0.0193	0.01564		53.3299	0.28037	0.26832	-0.0226	-0.01748
53.3966	0.64846	0.61021	-0.01451	-0.01012		53.3966	-8.2738	0.61021	0.0129	0.01564		53.3966	0.1902	0.26822	-0.01281	-0.01752
53.4632	0.61045	0.60883	-0.01011	-0.01022		53.4632	-8.2738	0.60883	0.01456	0.01567		53.4632	0.28606	0.26771	-0.02131	-0.01755
53.5299	0.62836	0.60555	-0.01046	-0.01022		53.5299	-8.27381	0.60555	0.01969	0.01563		53.5299	0.30952	0.26759	-0.01195	-0.01756
53.5966	0.55557	0.60597	-0.01223	-0.01021		53.5966	-8.27383	0.60597	0.01452	0.01561		53.5966	0.33411	0.26708	-0.01554	-0.01759
53.6632	0.62499	0.60539	-0.00956	-0.01018		53.6632	-8.27383	0.60539	0.01705	0.01561		53.6632	0.28985	0.26695	-0.01231	-0.01762
53.7299	0.63407	0.60557	-0.01138	-0.01026		53.7299	-8.27384	0.60557	0.0141	0.01564		53.7299	0.25461	0.2669	-0.02364	-0.01766
53.7966	0.43968	0.6041	-0.00956	-0.01035		53.7966	-8.27384	0.6041	0.01759	0.01578		53.7966	0.2605	0.26632	-0.01719	-0.01771
53.8632	0.60185	0.60317	-0.01076	-0.01039		53.8632	-8.27384	0.60317	0.01456	0.01584		53.8632	0.2407	0.26569	-0.01794	-0.01774
53.9299	0.67173	0.60205	-0.00766	-0.01041		53.9299	-8.27383	0.60205	0.01067	0.01586		53.9299	0.30468	0.26547	-0.01277	-0.01779
53.9965	0.62067	0.60161	-0.00796	-0.01043		53.9965	-8.27384	0.60161	0.01146	0.01591		53.9965	0.39125	0.26495	-0.01192	-0.01783
54.0632	0.74782	0.60156	-0.01084	-0.01054		54.0632	-8.27385	0.60156	0.01862	0.01595		54.0632	0.37764	0.26499	-0.02138	-0.01785
54.1299	0.70957	0.60257	-0.00843	-0.01052		54.1299	-8.27386	0.60257	0.01199	0.01596		54.1299	0.35196	0.26458	-0.01549	-0.01789
54.1965	0.56997	0.60369	-0.00681	-0.01053		54.1965	-8.27387	0.60369	0.01761	0.01598		54.1965	0.46685	0.26437	-0.02248	-0.01791
54.2632	0.63039	0.60322	-0.00799	-0.01058		54.2632	-8.27387	0.60322	0.0178	0.01606		54.2632	0.30059	0.26377	-0.01232	-0.01794
54.3299	0.45075	0.60446	-0.01634	-0.01061		54.3299	-8.27387	0.60446	0.01409	0.01616		54.3299	0.41034	0.26336	-0.02591	-0.01797
54.3965	0.59122	0.60401	-0.00964	-0.01064		54.3965	-8.27387	0.60401	0.01225	0.01621		54.3965	0.14325	0.26318	-0.01876	-0.01799
54.4632	0.47033	0.6039	-0.01244	-0.01063		54.4632	-8.27387	0.6039	0.0174	0.01631		54.4632	0.19082	0.2627	-0.02041	-0.01802
54.5298	0.54004	0.60379	-0.00621	-0.01066		54.5298	-8.27387	0.60379	0.01479	0.01643		54.5298	0.07872	0.26234	-0.02695	-0.01805
54.5965	0.59263	0.60421	-0.01266	-0.01075		54.5965	-8.27387	0.60421	0.01787	0.01638		54.5965	0.2837	0.26205	-0.01827	-0.01807
54.6632	0.65148	0.60284	-0.01111	-0.01077		54.6632	-8.27386	0.60284	0.02243	0.01644		54.6632	0.20961	0.26158	-0.01529	-0.0181
54.7298	0.60923	0.60337	-0.00276	-0.01088		54.7298	-8.27386	0.60337	0.01349	0.01643		54.7298	0.29572	0.26139	-0.00907	-0.01812
54.7965	0.56549	0.60347	-0.01241	-0.01092		54.7965	-8.27387	0.60347	0.01873	0.0165		54.7965	0.29704	0.26127	-0.00793	-0.01816
54.8632	0.61209	0.60292	-0.00862	-0.01083		54.8632	-8.27387	0.60292	0.0114	0.01661		54.8632	0.58422	0.26079	-0.0192	-0.01818
54.9298	0.5664	0.60169	-0.01208	-0.01088		54.9298	-8.27388	0.60169	0.01148	0.01661		54.9298	0.16587	0.26066	-0.01602	-0.01821
54.9965	0.70465	0.60302	-0.01051	-0.01092		54.9965	-8.27388	0.60302	0.01748	0.01658		54.9965	0.39162	0.26027	-0.01787	-0.01824
55.0631	0.6069	0.60282	-0.00458	-0.01101		55.0631	-8.27388	0.60282	0.01576	0.01659		55.0631	0.30256	0.26	-0.01098	-0.01827
55.1298	0.72282	0.6025	-0.01389	-0.01109		55.1298	-8.27389	0.6025	0.01112	0.01659		55.1298	0.40296	0.25948	-0.01689	-0.01831
55.1965	0.60794	0.60369	-0.01345	-0.0111		55.1965	-8.27389	0.60369	0.01119	0.01655		55.1965	0.33172	0.25868	-0.0235	-0.01836
55.2631	0.77742	0.6034	-0.0143	-0.01108		55.2631	-8.2739	0.6034	0.01329	0.01659		55.2631	0.26022	0.25804	-0.00461	-0.0184
55.3298	0.5464	0.60271	-0.01314	-0.01113		55.3298	-8.27391	0.60271	0.01744	0.01664		55.3298	0.62301	0.25775	-0.02124	-0.01846
55.3965	0.64301	0.60102	-0.01445	-0.01118		55.3965	-8.27391	0.60102	0.01741	0.01664		55.3965	0.37426	0.25732	-0.01792	-0.01849
55.4631	0.68936	0.60025	-0.00868	-0.01117		55.4631	-8.27392	0.60025	0.02035	0.01672		55.4631	0.19588	0.2572	-0.03218	-0.0185
55.5298	0.64661	0.60045	-0.00837	-0.01117		55.5298	-8.27392	0.60045	0.01999	0.01677		55.5298	0.10208	0.25726	-0.01118	-0.01853
55.5964	0.60548	0.60125	-0.01005	-0.01126		55.5964	-8.27392	0.60125	0.02157	0.01675		55.5964	0.45165	0.25706	-0.01468	-0.01858
55.6631	0.43089	0.59984	-0.00646	-0.01126		55.6631	-8.27392	0.59984	0.02261	0.0168		55.6631	0.30508	0.25673	-0.00995	-0.01862
55.7298	0.50332	0.59954	-0.01406	-0.01131		55.7298	-8.27392	0.59954	0.01955	0.01681		55.7298	0.21229	0.25639	-0.02065	-0.01865
55.7964	0.38851	0.59966	-0.01271	-0.01128		55.7964	-8.27393	0.59966	0.01876	0.01683		55.7964	0.28221	0.25601	-0.01667	-0.01868
55.8631	0.35658	0.5993	-0.00998	-0.0114		55.8631	-8.27395	0.5993	0.02071	0.01682		55.8631	0.28555	0.25574	-0.01852	-0.01872
55.9297	0.57709	0.59903	-0.01107	-0.0114		55.9297	-8.27396	0.59903	0.0217	0.01679		55.9297	0.27086	0.25541	-0.01457	-0.01876
55.9964	0.48555	0.59803	-0.01343	-0.01145		55.9964	-8.27398	0.59803	0.01388	0.01671		55.9964	0.60378	0.25526	-0.00134	-0.01877
56.0631	0.50828	0.59754	-0.00968	-0.01151		56.0631	-8.27398	0.59754	0.0129	0.01675		56.0631	0.62008	0.25516	-0.01965	-0.0188
56.1297	0.59817	0.59618	-0.00813	-0.01155		56.1297	-8.274	0.59618	0.01717	0.01678		56.1297	0.27454	0.25499	-0.01876	-0.01883
56.1964	0.66019	0.59716	-0.00894	-0.01158		56.1964	-8.274	0.59716	0.02066	0.01677		56.1964	0.34311	0.25466	-0.02489	-0.01886
56.2631	0.56866	0.59637	-0.01549	-0.01156		56.2631	-8.274	0.59637	0.01745	0.01681		56.2631	0.30648	0.2548	-0.01	-0.01889
56.3297	0.53643	0.59727	-0.00748	-0.01156		56.3297	-8.27401	0.59727	0.01963	0.01692		56.3297	0.53972	0.25498	-0.01385	-0.01891
56.3964	0.62034	0.59663	-0.00604	-0.0116		56.3964	-8.274	0.59663	0.01802	0.01693		56.3964	0.17404	0.25457	-0.0243	-0.01896
56.4631	0.65032	0.59421	-0.01463	-0.01163		56.4631	-8.274	0.59421	0.01664	0.01699		56.4631	0.26104	0.25372	-0.0153	-0.019
56.5297	0.65528	0.59327	-0.01603	-0.01167		56.5297	-8.274	0.59327	0.01354	0.01692		56.5297	0.31885	0.25314	-0.01954	-0.01902
56.5964	0.63187	0.5941	-0.01411	-0.01166		56.5964	-8.27401	0.5941	0.01288	0.01689		56.5964	0.30524	0.25292	-0.02095	-0.01906
56.663	0.70882	0.59488	-0.0142	-0.01159		56.663	-8.274	0.59488	0.01425	0.01688		56.663	0.15599	0.25242	-0.01933	-0.01908
56.7297	0.6182	0.59536	-0.0133	-0.01151		56.7297	-8.27401	0.59536	0.01623	0.01684		56.7297	0.19776	0.25174	-0.02967	-0.01913
56.7964	0.51136	0.59462	-0.01542	-0.01144		56.7964	-8.27401	0.59462	0.01807	0.01686		56.7964	0.1447	0.25109	-0.02269	-0.01918
56.863	0.46624	0.59534	-0.01204	-0.0115		56.863	-8.274	0.59534	0.01193	0.01687		56.863	0.23689	0.2503	-0.02415	-0.01921
56.9297	0.66117	0.59545	-0.00914	-0.01151		56.9297	-8.27399	0.59545	0.01424	0.0168		56.9297	0.14244	0.24992	-0.02469	-0.01927
56.9963	0.56674	0.59611	-0.00566	-0.01145		56.9963	-8.27399	0.59611	0.01277	0.01683		56.9963	0.19695	0.24959	-0.01764	-0.01931
57.063	0.684	0.59618	-0.01727	-0.0114		57.063	-8.274	0.59618	0.01636	0.01686		57.063	0.30751	0.24928	-0.02271	-0.01935
57.1297	0.52684	0.59585	-0.01349	-0.01139		57.1297	-8.274	0.59585	0.02643	0.01686		57.1297	0.38053	0.2494	-0.01179	-0.01939
57.1963	0.56142	0.59714	-0.01445	-0.01139		57.1963	-8.274	0.59714	0.01959	0.01687		57.1963	0.42339	0.24966	-0.00953	-0.01944
57.263	0.54456	0.59862	-0.00941	-0.01132		57.263	-8.274	0.59862	0.01744	0.01687		57.263	0.40298	0.24932	-0.02345	-0.0195
57.3297	0.56086	0.59783	-0.01063	-0.01129		57.3297	-8.274	0.59783	0.0217	0.01688		57.3297	0.39265	0.24895	-0.02058	-0.01954
57.3963	0.52771	0.599	-0.0134	-0.0113		57.3963	-8.27401	0.599	0.01638	0.01698		57.3963	0.17408	0.2485	-0.01825	-0.0196
57.463	0.67054	0.59819	-0.00932	-0.01124		57.463	-8.27401	0.59819	0.01379	0.01699		57.463	0.06231	0.2478	-0.01756	-0.01964
57.5296	0.61027	0.59754	-0.00766	-0.01123		57.5296	-8.27401	0.59754	0.01883	0.01701		57.5296	0.16123	0.24745	-0.02675	-0.01968
57.5963	0.60724	0.59764	-0.01323	-0.01122		57.5963	-8.27402	0.59764	0.01996	0.01699		57.5963	0.19133	0.24699	-0.01836	-0.01974
57.663	0.68594	0.59713	-0.01028	-0.0112		57.663	-8.27403	0.59713	0.02115	0.017		57.663	0.16326	0.24683	-0.02003	-0.01979
57.7296	0.49705	0.59829	-0.01101	-0.01115		57.7296	-8.27403	0.59829	0.0182	0.01701		57.7296	0.3984	0.24648	-0.01374	-0.01984
57.7963	0.60207	0.59949	-0.00903	-0.01114		57.7963	-8.27404	0.59949	0.02072	0.01705		57.7963	0.36174	0.24611	-0.01028	-0.01988
57.863	0.64105	0.5994	-0.01162	-0.01106		57.863	-8.27405	0.5994	0.02359	0.01702		57.863	0.4487	0.24534	-0.01674	-0.01991
57.9296	0.61039	0.59865	-0.01219	-0.01102		57.9296	-8.27406	0.59865	0.01508	0.01704		57.9296	0.18431	0.24529	-0.01645	-0.01996
57.9963	0.62681	0.6003	-0.01092	-0.01094		57.9963	-8.27408	0.6003	0.01913	0.017		57.9963	0.32054	0.24486	-0.02178	-0.01998
58.063	0.52543	0.59889	-0.01504	-0.01093		58.063	-8.27409	0.59889	0.01295	0.01694		58.063	0.15152	0.24441	-0.01033	-0.02001
58.1296	0.60473	0.59814	-0.01123	-0.01097		58.1296	-8.27411	0.59814	0.02046	0.01697		58.1296	0.132	0.24415	-0.02384	-0.02005
58.1963	0.64274	0.59953	-0.00498	-0.01089		58.1963	-8.27412	0.59953	0.02187	0.01699		58.1963	0.14029	0.24364	-0.01757	-0.02011
58.2629	0.59272	0.59922	-0.01361	-0.01085		58.2629	-8.27413	0.59922	0.01837	0.01706		58.2629	0.3532	0.24283	-0.00748	-0.02016
58.3296	0.71997	0.60085	-0.015	-0.01077		58.3296	-8.27414	0.60085	0.01735	0.01714		58.3296	0.42114	0.24267	-0.01251	-0.02021
58.3963	0.56443	0.60056	-0.01424	-0.01078		58.3963	-8.27414	0.60056	0.01459	0.01716		58.3963	0.37767	0.24242	-0.02569	-0.02024
58.4629	0.60907	0.60042	-0.0151	-0.01076		58.4629	-8.27416	0.60042	0.01598	0.0172		58.4629	0.35552	0.24253	-0.016	-0.02028
58.5296	0.74613	0.60022	-0.00961	-0.01065		58.5296	-8.27416	0.60022	0.01136	0.01725		58.5296	0.20155	0.24242	-0.04194	-0.02032
58.5962	0.60547	0.60158	-0.01024	-0.01058		58.5962	-8.27416	0.60158	0.01702	0.0173		58.5962	0.25754	0.24183	-0.01915	-0.02039
58.6629	0.55549	0.60089	-0.01079	-0.01046		58.6629	-8.27415	0.60089	0.01809	0.01735		58.6629	0.19051	0.24109	-0.03186	-0.02043
58.7296	0.52684	0.60219	-0.01355	-0.01041		58.7296	-8.27416	0.60219	0.01282	0.01731		58.7296	0.11462	0.24075	-0.02858	-0.02047
58.7962	0.52815	0.60184	-0.00698	-0.01032		58.7962	-8.27417	0.60184	0.01839	0.01731		58.7962	0.17272	0.24038	-0.02538	-0.02049
58.8629	0.6538	0.6023	-0.00718	-0.01035		58.8629	-8.27418	0.6023	0.01789	0.01725		58.8629	0.26643	0.23993	-0.02435	-0.02054
58.9296	0.74549	0.60054	-0.01763	-0.01033		58.9296	-8.27419	0.60054	0.01525	0.01723		58.9296	0.25911	0.23944	-0.02003	-0.0206
58.9962	0.56614	0.60019	-0.01006	-0.01035		58.9962	-8.2742	0.60019	0.02306	0.01721		58.9962	0.03993	0.23905	-0.02556	-0.02065
59.0629	0.53103	0.60096	-0.01681	-0.01043		59.0629	-8.27422	0.60096	0.01807	0.01714		59.0629	0.16923	0.23887	-0.02542	-0.02068
59.1296	0.61402	0.60304	-0.01164	-0.01045		59.1296	-8.27423	0.60304	0.01825	0.01708		59.1296	0.07316	0.23893	-0.02566	-0.02073
59.1962	0.51944	0.60578	-0.01867	-0.01046		59.1962	-8.27425	0.60578	0.02086	0.01711		59.1962	0.17754	0.23872	-0.01419	-0.02076
59.2629	0.53829	0.60843	-0.01509	-0.01055		59.2629	-8.27427	0.60843	0.01494	0.01711		59.2629	0.05523	0.2387	-0.01699	-0.02081
59.3295	0.52535	0.61017	-0.01495	-0.01061		59.3295	-8.27428	0.61017	0.01095	0.01705		59.3295	0.16877	0.23881	-0.01717	-0.02084
59.3962	0.57924	0.61307	-0.01865	-0.01057		59.3962	-8.27429	0.61307	0.01787	0.01712		59.3962	0.14473	0.23836	-0.03106	-0.02088
59.4629	0.5098	0.61474	-0.01434	-0.01058		59.4629	-8.2743	0.61474	0.02078	0.01711		59.4629	0.37451	0.2382	-0.02878	-0.02092
59.5295	0.73802	0.61574	-0.01458	-0.0106		59.5295	-8.27431	0.61574	0.01746	0.01714		59.5295	0.36606	0.23813	-0.02198	-0.02095
59.5962	0.55529	0.61478	-0.01172	-0.01063		59.5962	-8.27432	0.61478	0.0153	0.01711		59.5962	0.14936	0.23772	-0.02689	-0.02094
59.6628	0.71147	0.61586	-0.00996	-0.01059		59.6628	-8.27433	0.61586	0.0247	0.01713		59.6628	0.13541	0.23763	-0.02253	-0.02095
59.7295	0.46325	0.61766	-0.01336	-0.01059		59.7295	-8.27434	0.61766	0.01764	0.01713		59.7295	0.27072	0.23772	-0.02625	-0.02097
59.7962	0.53581	0.61716	-0.01603	-0.0106		59.7962	-8.27436	0.61716	0.01433	0.01714		59.7962	0.12045	0.2377	-0.02405	-0.02099
59.8628	0.53525	0.61852	-0.01321	-0.01054		59.8628	-8.27438	0.61852	0.01468	0.01716		59.8628	0.11873	0.23798	-0.02081	-0.02098
59.9295	0.72925	0.6206	-0.01099	-0.01041		59.9295	-8.27438	0.6206	0.01008	0.01724		59.9295	0.15595	0.23746	-0.03826	-0.02102
59.9962	0.61931	0.62177	-0.00962	-0.01033		59.9962	-8.2744	0.62177	0.02015	0.0173		59.9962	0.37442	0.23687	-0.03049	-0.02102
60.0628	0.6853	0.62051	-0.0113	-0.01028		60.0628	-8.2744	0.62051	0.01449	0.01735		60.0628	0.2463	0.23657	-0.02287	-0.02105
60.1295	0.57406	0.62	-0.0076	-0.01022		60.1295	-8.27443	0.62	0.01483	0.01741		60.1295	0.01095	0.23632	-0.01931	-0.02107
60.1962	0.68288	0.62225	-0.016	-0.01012		60.1962	-8.27444	0.62225	0.01625	0.01741		60.1962	0.15216	0.23603	-0.02173	-0.02112
60.2628	0.63937	0.62406	-0.01151	-0.01012		60.2628	-8.27445	0.62406	0.01259	0.01744		60.2628	0.09672	0.23544	-0.02489	-0.02114
60.3295	0.62251	0.62373	-0.00613	-0.01008		60.3295	-8.27446	0.62373	0.01748	0.01752		60.3295	0.10987	0.23545	-0.02421	-0.02118
60.3961	0.63164	0.62518	-0.00544	-0.01013		60.3961	-8.27446	0.62518	0.0194	0.0176		60.3961	0.17848	0.2354	-0.02316	-0.02122
60.4628	0.60137	0.62478	-0.00951	-0.01		60.4628	-8.27446	0.62478	0.01463	0.01756		60.4628	0.18894	0.23507	-0.02249	-0.02126
60.5295	0.56947	0.62568	-0.0097	-0.00996		60.5295	-8.27447	0.62568	0.01808	0.01744		60.5295	0.14453	0.23527	-0.03078	-0.02128
60.5961	0.75151	0.62885	-0.00388	-0.00984		60.5961	-8.27448	0.62885	0.0149	0.0174		60.5961	0.20691	0.23518	-0.02761	-0.02131
60.6628	0.59195	0.63118	-0.00492	-0.00977		60.6628	-8.2745	0.63118	0.01165	0.01735		60.6628	0.16521	0.23511	-0.03144	-0.02133
60.7294	0.739	0.63254	-0.00866	-0.00975		60.7294	-8.27451	0.63254	0.02168	0.01729		60.7294	0.10047	0.23458	-0.02329	-0.02137
60.7961	0.66607	0.63553	-0.00515	-0.00965		60.7961	-8.27453	0.63553	0.01943	0.01724		60.7961	0.08747	0.23417	-0.03313	-0.02139
60.8628	0.64413	0.63538	-0.00722	-0.00966		60.8628	-8.27454	0.63538	0.0143	0.0173		60.8628	0.13026	0.23413	-0.0211	-0.02144
60.9294	0.5799	0.63551	-0.00537	-0.00965		60.9294	-8.27454	0.63551	0.01523	0.01735		60.9294	0.1783	0.23391	-0.0206	-0.02145
60.9961	0.5789	0.63571	-0.00648	-0.00964		60.9961	-8.27455	0.63571	0.01932	0.01729		60.9961	0.14285	0.23406	-0.02111	-0.02149
61.0628	0.56729	0.6362	-0.01118	-0.00958		61.0628	-8.27458	0.6362	0.0146	0.01727		61.0628	0.11576	0.23437	-0.01735	-0.0215
61.1294	0.71255	0.63693	-0.00819	-0.00955		61.1294	-8.27458	0.63693	0.01636	0.01728		61.1294	0.33951	0.23471	-0.01659	-0.02153
61.1961	0.46159	0.6375	-0.00512	-0.00954		61.1961	-8.27459	0.6375	0.01482	0.01724		61.1961	0.16434	0.23467	-0.02348	-0.02155
61.2627	0.46381	0.63851	-0.00169	-0.00948		61.2627	-8.2746	0.63851	0.01651	0.0172		61.2627	0.09405	0.23476	-0.02162	-0.02156
61.3294	0.75907	0.63711	-0.00467	-0.00946		61.3294	-8.27461	0.63711	0.01379	0.01721		61.3294	0.14843	0.23447	-0.03084	-0.02158
61.3961	0.50969	0.63862	-0.01046	-0.00945		61.3961	-8.27461	0.63862	0.01686	0.0172		61.3961	0.17911	0.23435	-0.02092	-0.02161
61.4627	0.53351	0.63998	-0.00661	-0.0094		61.4627	-8.27462	0.63998	0.01595	0.01724		61.4627	0.1331	0.23443	-0.02641	-0.02166
61.5294	0.70539	0.64164	-0.00417	-0.00935		61.5294	-8.27463	0.64164	0.02047	0.01725		61.5294	-0.00228	0.23415	-0.02769	-0.02167
61.5961	0.58105	0.64212	-0.00496	-0.00936		61.5961	-8.27465	0.64212	0.01866	0.0172		61.5961	0.19581	0.23405	-0.01528	-0.0217
61.6627	0.73108	0.64377	-0.00369	-0.00932		61.6627	-8.27465	0.64377	0.01994	0.01721		61.6627	0.20786	0.23366	-0.02988	-0.02175
61.7294	0.67489	0.64263	-0.01156	-0.00927		61.7294	-8.27466	0.64263	0.01926	0.01718		61.7294	0.12182	0.23379	-0.01908	-0.02177
61.796	0.59365	0.64379	-0.00205	-0.00927		61.796	-8.27465	0.64379	0.02028	0.0172		61.796	0.18872	0.23365	-0.00888	-0.02179
61.8627	0.70225	0.64309	-0.00273	-0.00926		61.8627	-8.27466	0.64309	0.01572	0.01725		61.8627	0.24655	0.23346	-0.01563	-0.02183
61.9294	0.74483	0.64255	-0.007	-0.00925		61.9294	-8.27467	0.64255	0.01622	0.01728		61.9294	0.37172	0.23306	-0.02443	-0.02188
61.996	0.708	0.64315	-0.00248	-0.00929		61.996	-8.27466	0.64315	0.01898	0.01724		61.996	0.11759	0.23239	-0.02325	-0.02192
62.0627	0.67785	0.64511	-0.00754	-0.00929		62.0627	-8.27466	0.64511	0.01319	0.01722		62.0627	0.1158	0.23174	-0.01884	-0.02195
62.1294	0.60767	0.64766	-0.00591	-0.00926		62.1294	-8.27467	0.64766	0.01699	0.01726		62.1294	0.11527	0.23131	-0.01678	-0.02197
62.196	0.73601	0.64993	-0.01133	-0.00931		62.196	-8.27468	0.64993	0.01414	0.01724		62.196	0.26723	0.23077	-0.01968	-0.02201
62.2627	0.4689	0.65099	-0.00668	-0.00936		62.2627	-8.27467	0.65099	0.01863	0.01722		62.2627	0.16596	0.23022	-0.01905	-0.02203
62.3293	0.57027	0.65085	-0.01218	-0.00931		62.3293	-8.27467	0.65085	0.01889	0.01724		62.3293	0.36504	0.22932	-0.00452	-0.02206
62.396	0.50809	0.65315	-0.01408	-0.0094		62.396	-8.27468	0.65315	0.01535	0.01721		62.396	0.2424	0.22881	-0.01964	-0.02211
62.4627	0.71364	0.65425	-0.01631	-0.0094		62.4627	-8.27468	0.65425	0.01433	0.01717		62.4627	0.2265	0.22844	-0.01792	-0.02215
62.5293	0.66547	0.65537	-0.01302	-0.00938		62.5293	-8.27469	0.65537	0.02106	0.01715		62.5293	0.34694	0.22819	-0.01612	-0.02218
62.596	0.62443	0.65595	-0.01965	-0.00932		62.596	-8.27469	0.65595	0.02086	0.01713		62.596	0.32252	0.22792	-0.03058	-0.02222
62.6627	0.75277	0.65696	-0.01688	-0.0093		62.6627	-8.2747	0.65696	0.01632	0.01715		62.6627	0.17352	0.22769	-0.03292	-0.02224
62.7293	0.77836	0.65907	-0.00943	-0.0092		62.7293	-8.2747	0.65907	0.02	0.0172		62.7293	0.13653	0.22725	-0.02545	-0.02226
62.796	0.67691	0.66092	-0.01071	-0.0091		62.796	-8.2747	0.66092	0.01192	0.01717		62.796	0.10594	0.22721	-0.03072	-0.02229
62.8626	0.69858	0.66375	-0.01067	-0.00913		62.8626	-8.27471	0.66375	0.02085	0.01717		62.8626	0.199	0.22726	-0.02071	-0.02233
62.9293	0.56311	0.66299	-0.01169	-0.00909		62.9293	-8.27472	0.66299	0.0178	0.01716		62.9293	0.23983	0.22699	-0.03304	-0.02236
62.996	0.67798	0.66361	-0.01082	-0.00908		62.996	-8.27472	0.66361	0.01937	0.01725		62.996	0.22256	0.22656	-0.02698	-0.02237
63.0626	0.71846	0.66471	-0.00825	-0.00908		63.0626	-8.27472	0.66471	0.01968	0.01718		63.0626	0.03482	0.22611	-0.03234	-0.02243
63.1293	0.56941	0.66562	-0.00686	-0.00905		63.1293	-8.27472	0.66562	0.01913	0.0172		63.1293	0.18759	0.22578	-0.01795	-0.02245
63.196	0.78811	0.66585	-0.00836	-0.00903		63.196	-8.27472	0.66585	0.01828	0.01726		63.196	0.21404	0.22577	-0.0193	-0.02246
63.2626	0.8649	0.66815	-0.00343	-0.00904		63.2626	-8.27472	0.66815	0.02177	0.01729		63.2626	0.21745	0.22563	-0.02154	-0.02247
63.3293	0.74997	0.66772	-0.00532	-0.00905		63.3293	-8.27471	0.66772	0.01917	0.01741		63.3293	0.30611	0.22579	-0.01778	-0.0225
63.3959	0.58245	0.66839	-0.00896	-0.00908		63.3959	-8.27471	0.66839	0.01901	0.01743		63.3959	0.1324	0.22566	-0.01835	-0.02253
63.4626	0.56585	0.66861	-0.00775	-0.00911		63.4626	-8.27472	0.66861	0.02207	0.0174		63.4626	0.23859	0.22539	-0.02429	-0.02256
63.5293	0.73943	0.67045	-0.00508	-0.00916		63.5293	-8.27472	0.67045	0.01765	0.01746		63.5293	0.10539	0.22529	-0.02929	-0.02257
63.5959	0.6486	0.67159	-0.01176	-0.00912		63.5959	-8.27472	0.67159	0.01595	0.01752		63.5959	0.35096	0.22491	-0.02988	-0.02258
63.6626	0.62807	0.6729	-0.00518	-0.00916		63.6626	-8.27471	0.6729	0.02212	0.01759		63.6626	0.13308	0.22464	-0.02982	-0.02259
63.7293	0.71272	0.67314	-0.01066	-0.00925		63.7293	-8.27473	0.67314	0.0203	0.01758		63.7293	0.1061	0.22471	-0.03081	-0.02262
63.7959	0.64425	0.67838	-0.00506	-0.00922		63.7959	-8.27475	0.67838	0.01273	0.0176		63.7959	0.30655	0.22453	-0.02583	-0.02264
63.8626	0.61766	0.68067	-0.00933	-0.00919		63.8626	-8.27476	0.68067	0.0139	0.01762		63.8626	0.16291	0.22446	-0.03204	-0.02264
63.9292	0.8808	0.68228	-0.0015	-0.00914		63.9292	-8.27478	0.68228	0.01584	0.01758		63.9292	0.04785	0.22447	-0.02219	-0.02268
63.9959	0.78088	0.68241	-0.00309	-0.00919		63.9959	-8.27478	0.68241	0.01224	0.01762		63.9959	0.26267	0.22431	-0.01841	-0.02271
64.0626	0.69775	0.68665	-0.00798	-0.00915		64.0626	-8.27478	0.68665	0.01546	0.01771		64.0626	0.32251	0.22375	-0.01502	-0.02274
64.1292	0.82996	0.68726	-0.00398	-0.00914		64.1292	-8.27479	0.68726	0.01133	0.0177		64.1292	0.09155	0.22314	-0.02187	-0.02277
64.1959	0.65488	0.6898	-0.01012	-0.00916		64.1959	-8.27479	0.6898	0.0203	0.01772		64.1959	0.12213	0.22302	-0.0148	-0.02281
64.2626	0.62402	0.6914	-0.00676	-0.00915		64.2626	-8.27479	0.6914	0.02331	0.01776		64.2626	0.21059	0.22221	-0.01074	-0.02285
64.3292	0.62754	0.69474	-0.0121	-0.0091		64.3292	-8.27479	0.69474	0.01401	0.01774		64.3292	0.20786	0.22199	-0.02079	-0.02289
64.3959	0.73523	0.69699	-0.00453	-0.00916		64.3959	-8.2748	0.69699	0.01894	0.01774		64.3959	0.34867	0.22181	-0.0205	-0.02292
64.4625	0.57051	0.69708	-0.00753	-0.00914		64.4625	-8.27481	0.69708	0.01973	0.01775		64.4625	0.27011	0.22128	-0.02298	-0.02296
64.5292	0.6592	0.69765	-0.0076	-0.00918		64.5292	-8.27481	0.69765	0.01677	0.01781		64.5292	0.16054	0.22086	-0.0361	-0.02297
64.5959	0.744	0.69927	-0.00569	-0.00925		64.5959	-8.27481	0.69927	0.01948	0.0179		64.5959	-0.00322	0.2207	-0.02519	-0.02301
64.6625	0.46834	0.70177	-0.01062	-0.00926		64.6625	-8.27483	0.70177	0.01626	0.0179		64.6625	0.17109	0.22043	-0.03229	-0.02305
64.7292	0.77978	0.70066	-0.00997	-0.00928		64.7292	-8.27485	0.70066	0.01798	0.01796		64.7292	0.24438	0.22031	-0.01449	-0.02307
64.7959	0.66211	0.70364	-0.00968	-0.00927		64.7959	-8.27486	0.70364	0.01691	0.018		64.7959	0.18695	0.21992	-0.02364	-0.02311
64.8625	0.77276	0.7071	-0.0058	-0.00924		64.8625	-8.27487	0.7071	0.02102	0.01806		64.8625	0.30058	0.21994	-0.02769	-0.02314
64.9292	0.69075	0.70732	-0.00653	-0.00925		64.9292	-8.27487	0.70732	0.01747	0.01801		64.9292	0.28385	0.21974	-0.03551	-0.02317
64.9958	0.76034	0.70761	-0.00919	-0.00927		64.9958	-8.27487	0.70761	0.01885	0.01804		64.9958	0.16845	0.21941	-0.02059	-0.02319
65.0625	0.60411	0.70738	-0.0105	-0.00929		65.0625	-8.27487	0.70738	0.01464	0.01803		65.0625	0.22432	0.2189	-0.02689	-0.02323
65.1292	0.68136	0.70783	-0.01398	-0.00929		65.1292	-8.27488	0.70783	0.01618	0.01803		65.1292	0.27501	0.21862	-0.02839	-0.02326
65.1958	0.53881	0.70812	-0.01434	-0.00942		65.1958	-8.27488	0.70812	0.02125	0.01804		65.1958	0.04631	0.2187	-0.02558	-0.02329
65.2625	0.69139	0.70792	-0.00836	-0.00944		65.2625	-8.27488	0.70792	0.01451	0.01811		65.2625	0.11422	0.21806	-0.02516	-0.02332
65.3291	0.66615	0.70766	-0.0139	-0.00944		65.3291	-8.27488	0.70766	0.01299	0.01815		65.3291	0.22257	0.21754	-0.02685	-0.02334
65.3958	0.75329	0.70741	-0.01124	-0.00953		65.3958	-8.27488	0.70741	0.01632	0.01819		65.3958	0.11178	0.21705	-0.02144	-0.02335
65.4625	0.78494	0.70984	-0.01017	-0.00958		65.4625	-8.27488	0.70984	0.01713	0.01827		65.4625	0.08791	0.21665	-0.02228	-0.02335
65.5291	0.75709	0.71028	-0.01199	-0.00962		65.5291	-8.27489	0.71028	0.01575	0.01838		65.5291	0.27378	0.2167	-0.01565	-0.02338
65.5958	0.76115	0.71005	-0.01224	-0.00956		65.5958	-8.27489	0.71005	0.01574	0.01848		65.5958	0.11248	0.21656	-0.02736	-0.0234
65.6625	0.73069	0.71247	-0.01316	-0.00957		65.6625	-8.2749	0.71247	0.01751	0.01854		65.6625	0.19586	0.21621	-0.01135	-0.02344
65.7291	0.79847	0.71449	-0.01864	-0.00959		65.7291	-8.27491	0.71449	0.02009	0.01862		65.7291	0.18893	0.21577	-0.02057	-0.02346
65.7958	0.6421	0.7155	-0.01681	-0.00952		65.7958	-8.27491	0.7155	0.01396	0.01871		65.7958	0.04637	0.21567	-0.01432	-0.02348
65.8624	0.72769	0.7152	-0.00942	-0.00943		65.8624	-8.27493	0.7152	0.01587	0.01882		65.8624	0.22368	0.21566	-0.02793	-0.02352
65.9291	0.57841	0.71722	-0.01289	-0.00939		65.9291	-8.27494	0.71722	0.01951	0.01888		65.9291	0.10343	0.21511	-0.02911	-0.02354
65.9958	0.63955	0.71778	-0.01318	-0.00928		65.9958	-8.27494	0.71778	0.01682	0.0189		65.9958	0.18522	0.21444	-0.02827	-0.02358
66.0624	0.7392	0.71792	-0.00521	-0.00916		66.0624	-8.27494	0.71792	0.01576	0.01896		66.0624	0.02788	0.21434	-0.01261	-0.02359
66.1291	0.76553	0.71654	-0.00804	-0.00918		66.1291	-8.27495	0.71654	0.01544	0.01901		66.1291	0.09047	0.21416	-0.02726	-0.02361
66.1958	0.79604	0.7154	-0.01718	-0.0092		66.1958	-8.27494	0.7154	0.02017	0.01913		66.1958	0.2174	0.21397	-0.02726	-0.02364
66.2624	0.66068	0.71625	-0.01102	-0.00925		66.2624	-8.27493	0.71625	0.01694	0.01917		66.2624	0.31725	0.21346	-0.0236	-0.02367
66.3291	0.61822	0.71767	-0.01026	-0.00921		66.3291	-8.27493	0.71767	0.02388	0.01928		66.3291	0.22697	0.21268	-0.01406	-0.0237
66.3958	0.82251	0.71787	-0.00988	-0.00923		66.3958	-8.27494	0.71787	0.01797	0.01933		66.3958	0.21917	0.21217	-0.02416	-0.02373
66.4624	0.55564	0.71663	-0.01056	-0.00928		66.4624	-8.27495	0.71663	0.0199	0.01939		66.4624	0.13418	0.21145	-0.01978	-0.02373
66.5291	0.55872	0.71721	-0.01465	-0.00936		66.5291	-8.27495	0.71721	0.02026	0.01943		66.5291	0.03669	0.21104	-0.01963	-0.02376
66.5957	0.76729	0.71626	-0.01417	-0.00943		66.5957	-8.27496	0.71626	0.01775	0.01945		66.5957	0.17212	0.21024	-0.02042	-0.02378
66.6624	0.68564	0.71453	-0.0114	-0.00959		66.6624	-8.27497	0.71453	0.02228	0.01943		66.6624	0.16474	0.20983	-0.0329	-0.02381
66.7291	0.68683	0.71515	-0.01313	-0.00972		66.7291	-8.27498	0.71515	0.02144	0.01948		66.7291	0.09335	0.21008	-0.02451	-0.02381
66.7957	0.7079	0.71647	-0.01426	-0.00975		66.7957	-8.27498	0.71647	0.01206	0.01951		66.7957	0.1904	0.20972	-0.02651	-0.02384
66.8624	0.75952	0.718	-0.01205	-0.00985		66.8624	-8.275	0.718	0.02093	0.01952		66.8624	0.21535	0.2099	-0.03236	-0.02384
66.9291	0.79824	0.71766	-0.01247	-0.0099		66.9291	-8.27501	0.71766	0.02212	0.01956		66.9291	0.14579	0.20994	-0.01896	-0.02387
66.9957	0.77192	0.71943	-0.01576	-0.00984		66.9957	-8.27503	0.71943	0.0196	0.01958		66.9957	0.09354	0.20972	-0.02814	-0.02388
67.0624	0.64723	0.72088	-0.01509	-0.0099		67.0624	-8.27502	0.72088	0.01631	0.01954		67.0624	0.28441	0.2091	-0.03271	-0.0239
67.129	1.1604	0.72185	-0.00258	-0.00986		67.129	-8.27503	0.72185	0.02118	0.0195		67.129	0.1075	0.20892	-0.0168	-0.02391
67.1957	0.83309	0.72316	-0.00606	-0.00992		67.1957	-8.27504	0.72316	0.01654	0.0196		67.1957	0.25956	0.20883	-0.03077	-0.02394
67.2624	0.73141	0.72468	-0.00448	-0.00988		67.2624	-8.27504	0.72468	0.01481	0.01971		67.2624	0.07985	0.20866	-0.02567	-0.02396
67.329	0.76448	0.72346	-0.00908	-0.00998		67.329	-8.27505	0.72346	0.01896	0.01981		67.329	0.21432	0.20849	-0.02329	-0.02397
67.3957	1.02066	0.72366	-0.000764433	-0.01004		67.3957	-8.27506	0.72366	0.02087	0.01993		67.3957	0.08569	0.20836	-0.0193	-0.02399
67.4624	0.80009	0.72413	-0.00794	-0.01003		67.4624	-8.27507	0.72413	0.01987	0.02001		67.4624	0.17078	0.20808	-0.03738	-0.024
67.529	0.92264	0.72369	-0.00666	-0.01011		67.529	-8.27508	0.72369	0.02141	0.02014		67.529	0.18678	0.20743	-0.03468	-0.02401
67.5957	0.80634	0.72439	-0.00704	-0.01005		67.5957	-8.27508	0.72439	0.0185	0.0202		67.5957	0.41104	0.20723	-0.02551	-0.02402
67.6623	0.91675	0.725	-0.000416432	-0.01007		67.6623	-8.27509	0.725	0.01303	0.02016		67.6623	0.19647	0.20653	-0.01621	-0.02404
67.729	0.80631	0.72579	-0.01158	-0.00997		67.729	-8.2751	0.72579	0.01919	0.02024		67.729	0.06958	0.20618	-0.02932	-0.02406
67.7957	0.57666	0.72615	-0.0101	-0.00998		67.7957	-8.2751	0.72615	0.01584	0.02029		67.7957	0.13621	0.20606	-0.02691	-0.02409
67.8623	0.77041	0.72663	-0.01145	-0.00996		67.8623	-8.2751	0.72663	0.02305	0.02032		67.8623	0.13501	0.20572	-0.01837	-0.02413
67.929	0.62456	0.72605	-0.01222	-0.00996		67.929	-8.2751	0.72605	0.02366	0.02037		67.929	0.16775	0.20523	-0.01776	-0.02416
67.9956	0.71641	0.72659	-0.00321	-0.00997		67.9956	-8.27511	0.72659	0.01666	0.02043		67.9956	0.1879	0.20481	-0.02974	-0.02418
68.0623	0.64747	0.72982	-0.00653	-0.00999		68.0623	-8.27512	0.72982	0.01952	0.02049		68.0623	0.22614	0.20456	-0.02615	-0.0242
68.129	0.80991	0.72803	-0.00897	-0.01002		68.129	-8.27513	0.72803	0.02058	0.02047		68.129	0.24425	0.20437	-0.032	-0.02421
68.1956	0.88368	0.72766	-0.00408	-0.01003		68.1956	-8.27515	0.72766	0.02224	0.02051		68.1956	0.12679	0.20412	-0.03083	-0.02422
68.2623	0.72722	0.72575	-0.00502	-0.01018		68.2623	-8.27516	0.72575	0.01552	0.02054		68.2623	0.20997	0.20377	-0.02889	-0.02424
68.329	0.61024	0.7251	-0.00738	-0.01024		68.329	-8.27517	0.7251	0.02186	0.02056		68.329	0.07639	0.20326	-0.01796	-0.02425
68.3956	0.70843	0.72371	-0.00553	-0.01028		68.3956	-8.27519	0.72371	0.01854	0.02061		68.3956	0.0844	0.2031	-0.02846	-0.02427
68.4623	0.72	0.72456	-0.01123	-0.0103		68.4623	-8.27519	0.72456	0.02002	0.02068		68.4623	0.05	0.20292	-0.02745	-0.02425
68.5289	0.6225	0.72325	-0.01504	-0.01026		68.5289	-8.27519	0.72325	0.02075	0.02075		68.5289	0.05114	0.20289	-0.01398	-0.02425
68.5956	0.68253	0.72304	-0.00539	-0.01029		68.5956	-8.2752	0.72304	0.02233	0.02081		68.5956	0.06516	0.20257	-0.03218	-0.02426
68.6623	0.71858	0.7217	-0.00675	-0.0103		68.6623	-8.27521	0.7217	0.02121	0.02085		68.6623	0.198	0.20209	-0.02821	-0.02427
68.7289	0.68307	0.72216	-0.01113	-0.01025		68.7289	-8.27521	0.72216	0.02275	0.02093		68.7289	0.27488	0.20144	-0.00917	-0.0243
68.7956	0.9232	0.72117	-0.01313	-0.01021		68.7956	-8.27521	0.72117	0.02102	0.02096		68.7956	0.14933	0.2016	-0.01834	-0.0243
68.8623	0.65205	0.71875	-0.00947	-0.01023		68.8623	-8.27521	0.71875	0.02778	0.02101		68.8623	0.15672	0.20168	-0.03302	-0.02432
68.9289	0.71266	0.71761	-0.00535	-0.01021		68.9289	-8.2752	0.71761	0.02482	0.02102		68.9289	0.09529	0.20166	-0.02199	-0.02435
68.9956	0.71354	0.71554	-0.00814	-0.01017		68.9956	-8.2752	0.71554	0.02473	0.02106		68.9956	0.18642	0.2014	-0.01811	-0.02435
69.0623	0.77371	0.71483	-0.01372	-0.01008		69.0623	-8.2752	0.71483	0.02696	0.02108		69.0623	0.14935	0.20094	-0.02984	-0.02436
69.1289	0.61004	0.71415	-0.00679	-0.00996		69.1289	-8.2752	0.71415	0.02398	0.02108		69.1289	0.18482	0.20083	-0.02771	-0.02435
69.1956	0.68377	0.71325	-0.00787	-0.00992		69.1956	-8.2752	0.71325	0.0255	0.02116		69.1956	0.20493	0.201	-0.03137	-0.02437
69.2622	0.86902	0.71357	-0.00907	-0.00991		69.2622	-8.27519	0.71357	0.02706	0.02121		69.2622	0.25396	0.20084	-0.03024	-0.02438
69.3289	0.68159	0.71326	-0.00781	-0.00987		69.3289	-8.2752	0.71326	0.02354	0.02118		69.3289	0.19827	0.20063	-0.02914	-0.0244
69.3956	0.7668	0.71252	-0.00501	-0.00982		69.3956	-8.27519	0.71252	0.02147	0.02126		69.3956	0.08915	0.20059	-0.02716	-0.0244
69.4622	0.63871	0.71128	-0.01215	-0.00984		69.4622	-8.27519	0.71128	0.0251	0.02131		69.4622	0.17305	0.20086	-0.03749	-0.02439
69.5289	0.56213	0.71091	-0.01186	-0.00986		69.5289	-8.27518	0.71091	0.02485	0.02139		69.5289	0.09135	0.20084	-0.03298	-0.02442
69.5956	0.78361	0.70944	-0.016	-0.00976		69.5956	-8.27517	0.70944	0.02467	0.0214		69.5956	0.14894	0.20059	-0.02167	-0.02444
69.6622	0.70691	0.70931	-0.00782	-0.00976		69.6622	-8.27517	0.70931	0.02893	0.02137		69.6622	0.20573	0.20035	-0.01313	-0.02445
69.7289	0.69857	0.71098	-0.01269	-0.00974		69.7289	-8.27517	0.71098	0.02402	0.02135		69.7289	0.09978	0.19985	-0.02086	-0.02446
69.7955	0.59311	0.70945	-0.01361	-0.00969		69.7955	-8.27517	0.70945	0.02591	0.02136		69.7955	0.1719	0.19975	-0.02931	-0.02447
69.8622	0.6273	0.71103	-0.01452	-0.00969		69.8622	-8.27517	0.71103	0.02329	0.0214		69.8622	0.12217	0.1995	-0.02368	-0.02448
69.9289	0.69267	0.71357	-0.01535	-0.00957		69.9289	-8.27516	0.71357	0.02006	0.02143		69.9289	0.06969	0.19962	-0.01067	-0.02449
69.9955	0.69031	0.71435	-0.01944	-0.00942		69.9955	-8.27516	0.71435	0.01972	0.02139		69.9955	0.2364	0.19967	-0.02387	-0.02452
70.0622	0.81234	0.71644	-0.01938	-0.00933		70.0622	-8.27516	0.71644	0.02426	0.02141		70.0622	0.06939	0.19953	-0.02193	-0.02453
70.1288	0.71631	0.71643	-0.01186	-0.00917		70.1288	-8.27517	0.71643	0.02176	0.02143		70.1288	0.06978	0.19932	-0.02831	-0.02457
70.1955	0.72021	0.71791	-0.01755	-0.009		70.1955	-8.27517	0.71791	0.02321	0.02149		70.1955	0.05266	0.19867	-0.02384	-0.02458
70.2622	0.70459	0.71812	-0.0103	-0.00885		70.2622	-8.27518	0.71812	0.02211	0.02154		70.2622	0.11954	0.19849	-0.02286	-0.02458
70.3288	0.82755	0.71847	-0.00556	-0.00873		70.3288	-8.27518	0.71847	0.01752	0.0215		70.3288	0.15679	0.19827	-0.02489	-0.0246
70.3955	0.77419	0.71896	-0.01086	-0.00864		70.3955	-8.27519	0.71896	0.01847	0.02156		70.3955	0.16432	0.19863	-0.02135	-0.0246
70.4622	0.81113	0.71996	-0.00681	-0.00856		70.4622	-8.2752	0.71996	0.01606	0.02163		70.4622	0.32659	0.19875	-0.02901	-0.02461
70.5288	0.77692	0.71718	-0.0113	-0.00858		70.5288	-8.27519	0.71718	0.02331	0.02158		70.5288	0.09144	0.19858	-0.03193	-0.02461
70.5955	0.77023	0.71674	-0.00554	-0.00861		70.5955	-8.27518	0.71674	0.02457	0.02162		70.5955	0.2125	0.19865	-0.01632	-0.02462
70.6621	0.75783	0.7168	-0.01123	-0.0086		70.6621	-8.27518	0.7168	0.02571	0.02174		70.6621	0.15868	0.19891	-0.02936	-0.02465
70.7288	0.80086	0.71727	-0.009	-0.00853		70.7288	-8.27519	0.71727	0.02503	0.0218		70.7288	0.24432	0.19879	-0.01644	-0.02468
70.7955	0.74588	0.71517	-0.00702	-0.00857		70.7955	-8.2752	0.71517	0.0231	0.0218		70.7955	0.24042	0.1987	-0.01831	-0.02471
70.8621	0.78536	0.71445	-0.01192	-0.00858		70.8621	-8.27521	0.71445	0.02449	0.02184		70.8621	0.14519	0.19866	-0.01912	-0.0247
70.9288	0.72552	0.71337	-0.0047	-0.00863		70.9288	-8.2752	0.71337	0.02651	0.02185		70.9288	0.24979	0.19859	-0.02621	-0.02469
70.9955	0.68571	0.71355	-0.00874	-0.00865		70.9955	-8.2752	0.71355	0.01897	0.02187		70.9955	0.13159	0.19822	-0.01969	-0.0247
71.0621	0.70769	0.71347	-0.00156	-0.00872		71.0621	-8.27521	0.71347	0.02212	0.02202		71.0621	0.22397	0.19853	-0.01523	-0.02474
71.1288	0.77134	0.71256	-0.00608	-0.00868		71.1288	-8.27522	0.71256	0.02393	0.02207		71.1288	0.03583	0.19862	-0.02767	-0.02475
71.1954	0.61854	0.7134	-0.00485	-0.00871		71.1954	-8.27523	0.7134	0.02319	0.02213		71.1954	0.0625	0.19895	-0.01039	-0.02476
71.2621	0.60088	0.71423	-0.00822	-0.00864		71.2621	-8.27523	0.71423	0.02209	0.02216		71.2621	0.15994	0.19898	-0.03186	-0.02477
71.3288	0.79809	0.71611	-0.00645	-0.0086		71.3288	-8.27523	0.71611	0.02536	0.02212		71.3288	0.05615	0.19891	-0.02874	-0.02478
71.3954	0.79511	0.71727	-0.01222	-0.00864		71.3954	-8.27523	0.71727	0.02171	0.0222		71.3954	0.21528	0.19932	-0.0065	-0.02479
71.4621	0.59942	0.71782	-0.01326	-0.00863		71.4621	-8.27523	0.71782	0.01627	0.02226		71.4621	0.31508	0.19911	-0.01687	-0.02479
71.5288	0.62394	0.71801	-0.01122	-0.00859		71.5288	-8.27522	0.71801	0.02054	0.02229		71.5288	0.24657	0.19877	-0.02247	-0.0248
71.5954	0.57996	0.71684	-0.02023	-0.00863		71.5954	-8.27523	0.71684	0.0243	0.02228		71.5954	0.18759	0.19813	-0.01618	-0.02482
71.6621	0.62563	0.71736	-0.01328	-0.00869		71.6621	-8.27523	0.71736	0.0202	0.0224		71.6621	0.20156	0.19758	-0.0227	-0.02483
71.7287	0.61939	0.71931	-0.01313	-0.00869		71.7287	-8.27521	0.71931	0.02317	0.02241		71.7287	0.16306	0.19709	-0.02303	-0.02485
71.7954	0.6901	0.719	-0.01172	-0.00873		71.7954	-8.2752	0.719	0.02173	0.0225		71.7954	0.16103	0.19634	-0.0183	-0.02485
71.8621	0.54895	0.71877	-0.01013	-0.00871		71.8621	-8.27519	0.71877	0.02335	0.02252		71.8621	0.10514	0.19645	-0.03081	-0.02487
71.9287	0.51801	0.72054	-0.0177	-0.0087		71.9287	-8.27518	0.72054	0.02717	0.02259		71.9287	0.17795	0.19613	-0.01873	-0.0249
71.9954	0.55547	0.72167	-0.00953	-0.00879		71.9954	-8.27516	0.72167	0.01854	0.02258		71.9954	0.11801	0.19612	-0.03398	-0.02492
72.062	0.71275	0.72379	-0.0082	-0.0088		72.062	-8.27514	0.72379	0.0218	0.02257		72.062	0.2158	0.19606	-0.03376	-0.02494
72.1287	0.65356	0.72425	-0.00802	-0.00881		72.1287	-8.27513	0.72425	0.01935	0.02259		72.1287	0.18543	0.19589	-0.03368	-0.02495
72.1954	0.54028	0.7218	-0.01178	-0.00876		72.1954	-8.27513	0.7218	0.02184	0.02261		72.1954	0.29841	0.19602	-0.02691	-0.02496
72.262	0.64243	0.72241	-0.01004	-0.00874		72.262	-8.27512	0.72241	0.01684	0.02258		72.262	0.21848	0.19655	-0.01626	-0.02498
72.3287	0.55136	0.72292	-0.00863	-0.00881		72.3287	-8.27511	0.72292	0.01992	0.02258		72.3287	0.14112	0.1967	-0.02801	-0.02501
72.3954	0.65955	0.72374	-0.00335	-0.00881		72.3954	-8.2751	0.72374	0.01902	0.02262		72.3954	0.23062	0.19661	-0.0283	-0.02506
72.462	0.73003	0.72408	-0.00656	-0.0088		72.462	-8.27509	0.72408	0.02055	0.02262		72.462	0.0827	0.19666	-0.03043	-0.02507
72.5287	0.5504	0.72559	-0.01285	-0.00889		72.5287	-8.27508	0.72559	0.022	0.02263		72.5287	0.25457	0.19614	-0.04557	-0.02509
72.5953	0.76045	0.72655	-0.00852	-0.00896		72.5953	-8.27508	0.72655	0.02064	0.02265		72.5953	0.33493	0.19606	-0.02212	-0.02511
72.662	0.54707	0.72605	-0.00913	-0.00902		72.662	-8.27507	0.72605	0.01649	0.02259		72.662	0.11957	0.19618	-0.02968	-0.02513
72.7287	0.56458	0.72701	-0.00799	-0.00905		72.7287	-8.27507	0.72701	0.02475	0.02264		72.7287	0.26861	0.19607	-0.02304	-0.02515
72.7953	0.61456	0.72818	-0.00698	-0.00914		72.7953	-8.27506	0.72818	0.02053	0.02269		72.7953	0.15354	0.19574	-0.0232	-0.02516
72.862	0.72748	0.73087	-0.0099	-0.00911		72.862	-8.27505	0.73087	0.02408	0.02271		72.862	0.18716	0.19495	-0.01782	-0.02516
72.9287	0.64781	0.7329	-0.00755	-0.00909		72.9287	-8.27504	0.7329	0.02131	0.02269		72.9287	0.15713	0.19465	-0.01832	-0.02516
72.9953	0.64803	0.73288	-0.01056	-0.00907		72.9953	-8.27505	0.73288	0.01386	0.02271		72.9953	0.19461	0.19481	-0.02291	-0.02515
73.062	0.78657	0.73346	-0.00812	-0.00912		73.062	-8.27505	0.73346	0.02134	0.0227		73.062	0.11478	0.19505	-0.02359	-0.02517
73.1286	0.66759	0.73456	-0.00559	-0.00908		73.1286	-8.27504	0.73456	0.01903	0.0227		73.1286	0.26701	0.195	-0.03102	-0.02521
73.1953	0.71503	0.73543	-0.01039	-0.00912		73.1953	-8.27503	0.73543	0.02401	0.02269		73.1953	0.4349	0.19457	-0.03314	-0.02524
73.262	0.81531	0.7353	-0.00232	-0.00914		73.262	-8.27502	0.7353	0.02307	0.02275		73.262	0.1037	0.19435	-0.03061	-0.02527
73.3286	0.84698	0.73513	0.000566491	-0.00909		73.3286	-8.27502	0.73513	0.01436	0.02279		73.3286	0.38729	0.19421	-0.03974	-0.0253
73.3953	0.89664	0.73513	-0.00143	-0.00903		73.3953	-8.27502	0.73513	0.02403	0.02283		73.3953	0.41326	0.19453	-0.03631	-0.02531
73.462	0.6854	0.73411	0.00231	-0.00898		73.462	-8.27502	0.73411	0.02314	0.02287		73.462	0.2231	0.19453	-0.03095	-0.02532
73.5286	0.85772	0.73371	0.00283	-0.00899		73.5286	-8.27501	0.73371	0.01837	0.02293		73.5286	0.25163	0.19447	-0.02671	-0.02533
73.5953	0.78001	0.73381	0.00365	-0.00888		73.5953	-8.27499	0.73381	0.02615	0.02302		73.5953	0.20187	0.19456	-0.02171	-0.02534
73.662	0.83361	0.7345	-0.000942763	-0.00888		73.662	-8.27497	0.7345	0.01801	0.02309		73.662	0.06272	0.19468	-0.02248	-0.02537
73.7286	0.82149	0.73409	-0.00615	-0.00885		73.7286	-8.27496	0.73409	0.02536	0.02318		73.7286	0.19962	0.19475	-0.02657	-0.02539
73.7953	0.74833	0.73413	-0.0069	-0.00885		73.7953	-8.27496	0.73413	0.0235	0.02329		73.7953	0.06344	0.19479	-0.0336	-0.02539
73.8619	0.88034	0.73317	-0.00473	-0.00886		73.8619	-8.27494	0.73317	0.01617	0.02342		73.8619	0.24768	0.19454	-0.03534	-0.02542
73.9286	0.78838	0.73382	-0.00909	-0.00885		73.9286	-8.27492	0.73382	0.02063	0.02342		73.9286	0.31266	0.19435	-0.02243	-0.02543
73.9953	0.73742	0.73401	-0.00357	-0.00892		73.9953	-8.2749	0.73401	0.02709	0.02345		73.9953	0.21205	0.19444	-0.02584	-0.02545
74.0619	0.81175	0.73559	-0.00158	-0.00893		74.0619	-8.27489	0.73559	0.02451	0.02344		74.0619	0.27232	0.19453	-0.03133	-0.02546
74.1286	0.80899	0.73517	-0.0051	-0.009		74.1286	-8.27488	0.73517	0.0216	0.02339		74.1286	0.09041	0.1945	-0.01795	-0.02548
74.1953	0.7269	0.73432	-0.00938	-0.00902		74.1953	-8.27487	0.73432	0.02329	0.02342		74.1953	0.22672	0.19453	-0.01347	-0.0255
74.2619	0.81324	0.73466	-0.01127	-0.00898		74.2619	-8.27487	0.73466	0.02309	0.0235		74.2619	0.24467	0.19452	-0.00839	-0.02554
74.3286	0.82473	0.73505	-0.00971	-0.00906		74.3286	-8.27486	0.73505	0.02052	0.02347		74.3286	0.24961	0.19426	-0.01825	-0.02558
74.3952	0.90867	0.73378	-0.00726	-0.0091		74.3952	-8.27484	0.73378	0.02785	0.02351		74.3952	0.11497	0.19419	-0.02141	-0.0256
74.4619	0.71471	0.7342	-0.00746	-0.00917		74.4619	-8.27484	0.7342	0.02456	0.02357		74.4619	0.10055	0.19385	-0.01276	-0.02562
74.5286	0.66166	0.73449	-0.01307	-0.00917		74.5286	-8.27485	0.73449	0.02144	0.02365		74.5286	0.10268	0.1938	-0.02046	-0.02563
74.5952	0.85399	0.73587	-0.0047	-0.00923		74.5952	-8.27484	0.73587	0.02575	0.02367		74.5952	0.07653	0.1937	-0.01792	-0.02565
74.6619	0.81445	0.73672	-0.00781	-0.00924		74.6619	-8.27484	0.73672	0.01961	0.02374		74.6619	0.12113	0.19374	-0.01962	-0.02566
74.7285	0.83308	0.73615	-0.007	-0.00927		74.7285	-8.27483	0.73615	0.02521	0.02374		74.7285	0.11093	0.19371	-0.02229	-0.02568
74.7952	0.70348	0.73558	-0.00588	-0.00926		74.7952	-8.27482	0.73558	0.02526	0.02374		74.7952	0.06571	0.19362	-0.02533	-0.02571
74.8619	0.82868	0.73868	-0.00491	-0.00926		74.8619	-8.27482	0.73868	0.02408	0.02386		74.8619	0.18218	0.19339	-0.03089	-0.02572
74.9285	0.76602	0.74005	-0.00821	-0.00926		74.9285	-8.27481	0.74005	0.02093	0.0239		74.9285	0.33699	0.19292	-0.02333	-0.02573
74.9952	0.77916	0.74249	-0.01067	-0.00912		74.9952	-8.2748	0.74249	0.02761	0.02389		74.9952	0.2177	0.19288	-0.02029	-0.02573
75.0619	0.80723	0.74591	-0.00789	-0.0091		75.0619	-8.2748	0.74591	0.02268	0.024		75.0619	0.21538	0.19299	-0.0285	-0.02575
75.1285	0.67785	0.74686	-0.0095	-0.00901		75.1285	-8.27479	0.74686	0.02799	0.02404		75.1285	0.18696	0.19281	-0.03151	-0.02575
75.1952	0.69625	0.74739	-0.00903	-0.009		75.1952	-8.27479	0.74739	0.02194	0.02411		75.1952	0.3312	0.19264	-0.03069	-0.02577
75.2618	0.80187	0.74889	-0.01364	-0.00906		75.2618	-8.27478	0.74889	0.02768	0.02415		75.2618	0.13174	0.19234	-0.03784	-0.02578
75.3285	0.79624	0.7521	-0.01487	-0.00901		75.3285	-8.27476	0.7521	0.0218	0.02418		75.3285	0.47764	0.19179	-0.04482	-0.02578
75.3952	0.93293	0.75498	-0.00789	-0.00898		75.3952	-8.27474	0.75498	0.01988	0.02426		75.3952	0.42088	0.19108	-0.03795	-0.02581
75.4618	0.7292	0.7548	-0.01214	-0.00901		75.4618	-8.27473	0.7548	0.02522	0.02434		75.4618	0.36409	0.19046	-0.02499	-0.02582
75.5285	0.67567	0.75501	-0.00809	-0.00903		75.5285	-8.27472	0.75501	0.0229	0.02436		75.5285	0.12829	0.1902	-0.02086	-0.02585
75.5952	0.71416	0.75725	-0.00695	-0.00898		75.5952	-8.2747	0.75725	0.02498	0.02442		75.5952	0.09666	0.19015	-0.02138	-0.02586
75.6618	0.76347	0.75717	-0.01239	-0.00899		75.6618	-8.27469	0.75717	0.02476	0.02456		75.6618	0.10416	0.18977	-0.02396	-0.0259
75.7285	0.79712	0.75887	-0.00839	-0.00899		75.7285	-8.27467	0.75887	0.02825	0.02465		75.7285	0.12434	0.18943	-0.03547	-0.02593
75.7952	0.80817	0.7586	-0.01278	-0.00904		75.7952	-8.27465	0.7586	0.02662	0.02475		75.7952	0.02553	0.1892	-0.01987	-0.02593
75.8618	0.76208	0.75861	-0.01552	-0.00907		75.8618	-8.27463	0.75861	0.02576	0.02483		75.8618	0.2377	0.1887	-0.03182	-0.02594
75.9285	0.78106	0.75977	-0.0153	-0.00901		75.9285	-8.27462	0.75977	0.0277	0.02485		75.9285	0.32266	0.18833	-0.0324	-0.02597
75.9951	0.81816	0.75883	-0.01522	-0.00903		75.9951	-8.2746	0.75883	0.0202	0.02494		75.9951	0.30956	0.18817	-0.02675	-0.02595
76.0618	0.77852	0.76027	-0.01022	-0.00912		76.0618	-8.27459	0.76027	0.0292	0.02506		76.0618	0.26458	0.18823	-0.02891	-0.02596
76.1285	0.8851	0.7619	-0.01426	-0.00914		76.1285	-8.27457	0.7619	0.0262	0.02513		76.1285	0.20442	0.18841	-0.02506	-0.02596
76.1951	0.91046	0.76284	-0.00898	-0.00919		76.1951	-8.27455	0.76284	0.02748	0.0252		76.1951	0.24614	0.18812	-0.03911	-0.02597
76.2618	0.76727	0.76216	-0.00986	-0.00921		76.2618	-8.27454	0.76216	0.0224	0.02527		76.2618	0.35735	0.18774	-0.02939	-0.02598
76.3285	0.78122	0.76319	-0.01421	-0.00923		76.3285	-8.27453	0.76319	0.02668	0.02537		76.3285	0.49706	0.18741	-0.03595	-0.02598
76.3951	0.76577	0.76384	-0.01311	-0.00923		76.3951	-8.2745	0.76384	0.02786	0.02554		76.3951	0.32399	0.18705	-0.02801	-0.02599
76.4618	0.80947	0.76208	-0.00905	-0.00927		76.4618	-8.27447	0.76208	0.024	0.02563		76.4618	0.23383	0.18668	-0.0415	-0.02601
76.5284	0.68069	0.76213	-0.01716	-0.00939		76.5284	-8.27446	0.76213	0.0249	0.02571		76.5284	0.33434	0.18612	-0.02434	-0.026
76.5951	0.61471	0.76164	-0.01655	-0.00937		76.5951	-8.27444	0.76164	0.02975	0.02579		76.5951	0.16529	0.18608	-0.02209	-0.02599
76.6618	0.67503	0.761	-0.01067	-0.00947		76.6618	-8.27442	0.761	0.02363	0.02587		76.6618	0.04931	0.18635	-0.02779	-0.026
76.7284	0.6911	0.76034	-0.01338	-0.00957		76.7284	-8.27439	0.76034	0.02442	0.02603		76.7284	0.16544	0.18633	-0.03212	-0.02603
76.7951	0.70915	0.7586	-0.0141	-0.00972		76.7951	-8.27439	0.7586	0.02759	0.02611		76.7951	0.21292	0.18636	-0.02548	-0.02604
76.8618	0.67546	0.75903	-0.01282	-0.00987		76.8618	-8.27437	0.75903	0.02841	0.02618		76.8618	0.17435	0.18638	-0.03396	-0.02605
76.9284	0.73074	0.75757	-0.00613	-0.01005		76.9284	-8.27436	0.75757	0.0321	0.02632		76.9284	0.21949	0.18603	-0.02543	-0.02605
76.9951	0.77424	0.75704	-0.01067	-0.01022		76.9951	-8.27434	0.75704	0.02932	0.02634		76.9951	0.14009	0.18589	-0.0275	-0.02605
77.0617	0.78545	0.7563	-0.0025	-0.01038		77.0617	-8.27433	0.7563	0.0268	0.02643		77.0617	0.41905	0.18619	-0.03068	-0.02606
77.1284	0.77857	0.75581	-0.01119	-0.01048		77.1284	-8.27432	0.75581	0.02883	0.02649		77.1284	0.16705	0.18599	-0.03248	-0.02606
77.1951	0.71416	0.75619	-0.00712	-0.01049		77.1951	-8.2743	0.75619	0.0294	0.02659		77.1951	0.22158	0.18546	-0.03948	-0.02604
77.2617	0.84271	0.75309	-0.01032	-0.0106		77.2617	-8.27428	0.75309	0.0232	0.02672		77.2617	0.41676	0.18479	-0.01879	-0.02605
77.3284	0.78944	0.75347	-0.01258	-0.01056		77.3284	-8.27427	0.75347	0.02739	0.02675		77.3284	0.20757	0.18417	-0.02795	-0.02607
77.395	0.91736	0.75182	-0.01298	-0.01065		77.395	-8.27425	0.75182	0.0248	0.02676		77.395	0.16381	0.1838	-0.0262	-0.02607
77.4617	0.75879	0.74993	-0.01585	-0.01077		77.4617	-8.27423	0.74993	0.02003	0.02686		77.4617	0.29785	0.18403	-0.02155	-0.0261
77.5284	0.65978	0.74888	-0.00899	-0.0109		77.5284	-8.27421	0.74888	0.02679	0.02694		77.5284	0.30335	0.1838	-0.03118	-0.02611
77.595	0.82	0.74825	-0.00777	-0.01089		77.595	-8.27421	0.74825	0.03269	0.02696		77.595	0.19679	0.18362	-0.02406	-0.02613
77.6617	0.76475	0.74695	-0.01268	-0.01087		77.6617	-8.2742	0.74695	0.02332	0.02701		77.6617	0.17363	0.18329	-0.02684	-0.02616
77.7284	0.55703	0.74542	-0.01239	-0.01087		77.7284	-8.27418	0.74542	0.02282	0.02709		77.7284	0.26525	0.18283	-0.02886	-0.02618
77.795	0.75036	0.74266	-0.00862	-0.01089		77.795	-8.27417	0.74266	0.02808	0.02712		77.795	0.34948	0.1823	-0.0248	-0.02619
77.8617	0.80077	0.74283	-0.00643	-0.01099		77.8617	-8.27417	0.74283	0.03149	0.02714		77.8617	0.10333	0.18195	-0.01992	-0.02621
77.9283	0.7581	0.74518	-0.01056	-0.01096		77.9283	-8.27414	0.74518	0.026	0.02717		77.9283	0.10895	0.18161	-0.02545	-0.02624
77.995	0.68588	0.74411	-0.00933	-0.01098		77.995	-8.27413	0.74411	0.02919	0.02717		77.995	0.17079	0.18105	-0.02037	-0.02625
78.0617	0.74069	0.74455	-0.00989	-0.01103		78.0617	-8.27411	0.74455	0.02477	0.02722		78.0617	0.32853	0.18076	-0.03255	-0.02626
78.1283	0.73808	0.74394	-0.01093	-0.01107		78.1283	-8.27409	0.74394	0.02238	0.0272		78.1283	0.12636	0.18089	-0.01915	-0.02629
78.195	0.91202	0.74497	-0.01371	-0.01118		78.195	-8.27407	0.74497	0.02829	0.0272		78.195	0.11783	0.181	-0.02477	-0.02629
78.2617	0.76271	0.74462	-0.01136	-0.0113		78.2617	-8.27405	0.74462	0.02393	0.02727		78.2617	0.15787	0.18045	-0.03644	-0.0263
78.3283	0.82656	0.74429	-0.00613	-0.0114		78.3283	-8.27402	0.74429	0.02394	0.02736		78.3283	0.20722	0.1799	-0.03091	-0.02631
78.395	0.97024	0.74439	-0.0104	-0.01147		78.395	-8.274	0.74439	0.03087	0.02733		78.395	0.24148	0.17952	-0.02621	-0.02632
78.4616	0.71592	0.74561	-0.00454	-0.01151		78.4616	-8.27397	0.74561	0.02706	0.02741		78.4616	0.21786	0.1793	-0.02594	-0.02633
78.5283	0.74325	0.74623	-0.01016	-0.01164		78.5283	-8.27395	0.74623	0.02896	0.02745		78.5283	0.13268	0.179	-0.02478	-0.02632
78.595	0.70117	0.74729	-0.01662	-0.01167		78.595	-8.27393	0.74729	0.02747	0.02756		78.595	0.2241	0.17851	-0.03098	-0.02631
78.6616	0.84203	0.74663	-0.01248	-0.01163		78.6616	-8.2739	0.74663	0.03044	0.02754		78.6616	0.11672	0.1779	-0.03568	-0.02631
78.7283	0.84604	0.74631	-0.0071	-0.0116		78.7283	-8.27388	0.74631	0.02595	0.0276		78.7283	0.31338	0.17765	-0.03141	-0.02632
78.795	0.69494	0.74301	-0.01049	-0.01169		78.795	-8.27385	0.74301	0.03044	0.02771		78.795	0.19221	0.17755	-0.01903	-0.02632
78.8616	0.67423	0.74381	-0.01008	-0.01165		78.8616	-8.27382	0.74381	0.0217	0.02773		78.8616	0.23806	0.17748	-0.01828	-0.02634
78.9283	0.76651	0.74531	-0.0071	-0.01167		78.9283	-8.2738	0.74531	0.02725	0.02776		78.9283	0.14872	0.17688	-0.02335	-0.02634
78.9949	0.6349	0.74523	-0.01075	-0.01168		78.9949	-8.27378	0.74523	0.03085	0.02775		78.9949	0.17641	0.17643	-0.02147	-0.02632
79.0616	0.72305	0.74642	-0.0089	-0.01166		79.0616	-8.27377	0.74642	0.02908	0.02779		79.0616	0.0796	0.17597	-0.02564	-0.02633
79.1283	0.63161	0.74588	-0.00883	-0.01172		79.1283	-8.27375	0.74588	0.02971	0.02771		79.1283	0.14621	0.1756	-0.02537	-0.02634
79.1949	0.73109	0.7444	-0.00947	-0.01168		79.1949	-8.27373	0.7444	0.02815	0.0277		79.1949	0.10041	0.17526	-0.02496	-0.02633
79.2616	0.66797	0.74317	-0.00633	-0.01165		79.2616	-8.27372	0.74317	0.02432	0.0277		79.2616	0.16952	0.17497	-0.02754	-0.02632
79.3283	0.66505	0.74221	-0.01115	-0.0116		79.3283	-8.27369	0.74221	0.0293	0.02769		79.3283	0.19042	0.17465	-0.02718	-0.02633
79.3949	0.69318	0.7411	-0.01778	-0.01158		79.3949	-8.27367	0.7411	0.02861	0.02774		79.3949	0.23051	0.17393	-0.02561	-0.02632
79.4616	0.72855	0.73942	-0.00977	-0.01163		79.4616	-8.27365	0.73942	0.0322	0.02768		79.4616	0.16674	0.17341	-0.02601	-0.02633
79.5282	0.71005	0.73749	-0.0125	-0.01167		79.5282	-8.27364	0.73749	0.02795	0.02764		79.5282	0.31139	0.17314	-0.02452	-0.02633
79.5949	0.65852	0.73563	-0.0117	-0.01172		79.5949	-8.27361	0.73563	0.03115	0.02762		79.5949	0.19073	0.17319	-0.02649	-0.02632
79.6616	0.75198	0.73622	-0.00943	-0.01174		79.6616	-8.27358	0.73622	0.03131	0.02769		79.6616	0.3122	0.17313	-0.03866	-0.02629
79.7282	0.71374	0.73562	-0.01089	-0.01169		79.7282	-8.27356	0.73562	0.0302	0.02768		79.7282	0.36153	0.17314	-0.03718	-0.0263
79.7949	0.60898	0.73455	-0.01212	-0.01165		79.7949	-8.27354	0.73455	0.03109	0.02768		79.7949	0.22031	0.17278	-0.03029	-0.0263
79.8616	0.67287	0.73371	-0.01741	-0.01168		79.8616	-8.27352	0.73371	0.02706	0.02774		79.8616	0.23852	0.17297	-0.02519	-0.02632
79.9282	0.66544	0.73274	-0.00833	-0.0116		79.9282	-8.27351	0.73274	0.03172	0.02775		79.9282	0.19145	0.1722	-0.0306	-0.0263
79.9949	0.75076	0.73408	-0.01285	-0.01153		79.9949	-8.27348	0.73408	0.03129	0.02769		79.9949	0.15295	0.17154	-0.02691	-0.02628
80.0615	0.77945	0.73571	-0.00956	-0.01147		80.0615	-8.27346	0.73571	0.03052	0.02776		80.0615	0.29036	0.17116	-0.03784	-0.02631
80.1282	0.72109	0.73587	-0.01594	-0.01142		80.1282	-8.27345	0.73587	0.03196	0.02777		80.1282	0.2696	0.17074	-0.02917	-0.0263
80.1949	0.72857	0.73699	-0.01339	-0.0113		80.1949	-8.27345	0.73699	0.03059	0.02778		80.1949	0.1728	0.17058	-0.02714	-0.02633
80.2615	0.71083	0.73874	-0.01475	-0.01123		80.2615	-8.27342	0.73874	0.03283	0.02782		80.2615	0.12099	0.17053	-0.03583	-0.02633
80.3282	0.72667	0.74063	-0.01373	-0.01123		80.3282	-8.27339	0.74063	0.02807	0.02774		80.3282	0.21734	0.17027	-0.02415	-0.02633
80.3949	0.75861	0.74056	-0.01697	-0.01115		80.3949	-8.27336	0.74056	0.0268	0.02766		80.3949	0.30852	0.16998	-0.03233	-0.02636
80.4615	0.7721	0.7404	-0.01657	-0.01112		80.4615	-8.27334	0.7404	0.03103	0.02768		80.4615	0.24842	0.1696	-0.026	-0.02636
80.5282	0.78677	0.74036	-0.00808	-0.01104		80.5282	-8.27332	0.74036	0.03397	0.02769		80.5282	0.33217	0.16946	-0.039	-0.02635
80.5948	0.56735	0.74169	-0.01576	-0.01102		80.5948	-8.27329	0.74169	0.02881	0.02767		80.5948	0.52591	0.16958	-0.03565	-0.02635
80.6615	0.82603	0.7407	-0.00541	-0.01095		80.6615	-8.27327	0.7407	0.02385	0.02773		80.6615	0.21588	0.16973	-0.03366	-0.02636
80.7282	0.57157	0.73982	-0.01248	-0.0109		80.7282	-8.27324	0.73982	0.02887	0.02773		80.7282	0.34921	0.16961	-0.02034	-0.02636
80.7948	0.6208	0.7391	-0.01303	-0.01081		80.7948	-8.27321	0.7391	0.03409	0.0278		80.7948	0.18875	0.16915	-0.02044	-0.02637
80.8615	0.70309	0.739	-0.01864	-0.01065		80.8615	-8.27318	0.739	0.02943	0.02792		80.8615	0.11997	0.16844	-0.02318	-0.02637
80.9282	0.66254	0.74215	-0.0086	-0.01061		80.9282	-8.27315	0.74215	0.02584	0.02797		80.9282	0.12267	0.16779	-0.02046	-0.02637
80.9948	0.68196	0.74232	-0.0086	-0.0106		80.9948	-8.27314	0.74232	0.02784	0.02795		80.9948	0.25571	0.16698	-0.0304	-0.02636
81.0615	0.66994	0.74202	-0.00983	-0.01049		81.0615	-8.27311	0.74202	0.02868	0.02805		81.0615	0.17121	0.16599	-0.03471	-0.02636
81.1281	0.63023	0.74526	-0.00968	-0.01035		81.1281	-8.27309	0.74526	0.0304	0.02815		81.1281	0.2508	0.16532	-0.03044	-0.02636
81.1948	0.73198	0.74591	-0.01725	-0.01029		81.1948	-8.27306	0.74591	0.02673	0.02818		81.1948	0.21744	0.16498	-0.03313	-0.02639
81.2615	0.89911	0.74625	-0.01033	-0.01026		81.2615	-8.27302	0.74625	0.02498	0.02812		81.2615	0.43276	0.16526	-0.03381	-0.02639
81.3281	0.7463	0.74636	-0.00615	-0.01016		81.3281	-8.273	0.74636	0.02517	0.02814		81.3281	0.27345	0.16544	-0.02661	-0.02639
81.3948	0.85823	0.74789	-0.01351	-0.01019		81.3948	-8.27297	0.74789	0.02549	0.02811		81.3948	0.08472	0.16541	-0.02003	-0.02642
81.4614	0.77133	0.74808	-0.01109	-0.01021		81.4614	-8.27294	0.74808	0.02283	0.02813		81.4614	0.05761	0.16492	-0.02693	-0.02642
81.5281	0.80752	0.7485	-0.01716	-0.0101		81.5281	-8.27291	0.7485	0.02544	0.02816		81.5281	0.21309	0.16464	-0.02903	-0.02642
81.5948	0.79387	0.74694	-0.01712	-0.01007		81.5948	-8.27289	0.74694	0.03125	0.02814		81.5948	0.38481	0.16431	-0.03104	-0.02643
81.6614	0.73263	0.74623	-0.01819	-0.00995		81.6614	-8.27286	0.74623	0.0297	0.02822		81.6614	0.36703	0.1645	-0.02294	-0.02643
81.7281	0.78894	0.74436	-0.01693	-0.00998		81.7281	-8.27284	0.74436	0.02409	0.02823		81.7281	0.18347	0.1646	-0.02258	-0.02641
81.7948	0.93091	0.74082	-0.01284	-0.00996		81.7948	-8.27281	0.74082	0.0312	0.02821		81.7948	0.23211	0.16439	-0.03091	-0.0264
81.8614	0.74036	0.7408	-0.02179	-0.00996		81.8614	-8.27278	0.7408	0.03203	0.02824		81.8614	0.16614	0.16483	-0.03275	-0.0264
81.9281	0.80348	0.73975	-0.01207	-0.0099		81.9281	-8.27276	0.73975	0.03267	0.02821		81.9281	0.2875	0.16471	-0.03162	-0.02639
81.9947	0.73487	0.74138	-0.01003	-0.00977		81.9947	-8.27272	0.74138	0.02581	0.02818		81.9947	0.328	0.16502	-0.03	-0.0264
82.0614	0.76385	0.74026	-0.0114	-0.0097		82.0614	-8.27269	0.74026	0.02789	0.02816		82.0614	0.14765	0.16467	-0.01505	-0.02639
82.1281	0.59978	0.73903	-0.01701	-0.00977		82.1281	-8.27267	0.73903	0.031	0.02815		82.1281	0.08136	0.16503	-0.02956	-0.02638
82.1947	0.81041	0.73992	-0.00888	-0.00975		82.1947	-8.27263	0.73992	0.02795	0.02811		82.1947	0.15872	0.16503	-0.03208	-0.02639
82.2614	0.82659	0.74071	-0.00968	-0.00976		82.2614	-8.27259	0.74071	0.02569	0.02818		82.2614	0.20568	0.16504	-0.01981	-0.0264
82.3281	0.70664	0.7416	-0.00814	-0.00979		82.3281	-8.27256	0.7416	0.02341	0.02811		82.3281	0.13491	0.165	-0.02922	-0.02641
82.3947	0.88272	0.74365	-0.01018	-0.00976		82.3947	-8.27252	0.74365	0.02881	0.0281		82.3947	0.20883	0.16465	-0.02722	-0.02642
82.4614	0.74273	0.74409	-0.01422	-0.00973		82.4614	-8.27251	0.74409	0.02071	0.02808		82.4614	0.17893	0.16424	-0.02699	-0.02643
82.528	0.65921	0.74623	-0.00931	-0.0097		82.528	-8.27247	0.74623	0.02581	0.02806		82.528	0.3452	0.16411	-0.0282	-0.02643
82.5947	0.6377	0.74574	-0.01235	-0.00975		82.5947	-8.27244	0.74574	0.02567	0.02808		82.5947	0.10337	0.16343	-0.02511	-0.02642
82.6614	0.68434	0.74407	-0.01038	-0.00981		82.6614	-8.2724	0.74407	0.02599	0.02809		82.6614	0.06486	0.163	-0.02707	-0.02643
82.728	0.70586	0.74526	-0.01285	-0.00975		82.728	-8.27238	0.74526	0.02612	0.02807		82.728	0.26742	0.16285	-0.03192	-0.02643
82.7947	0.60897	0.74555	-0.01481	-0.00966		82.7947	-8.27235	0.74555	0.0222	0.02804		82.7947	0.18839	0.1633	-0.03716	-0.02645
82.8614	0.69011	0.74515	-0.01924	-0.00955		82.8614	-8.27233	0.74515	0.02287	0.02799		82.8614	0.37292	0.16371	-0.02636	-0.02646
82.928	0.7229	0.74366	-0.01395	-0.00944		82.928	-8.27231	0.74366	0.02556	0.028		82.928	0.09118	0.16335	-0.0216	-0.02645
82.9947	0.82676	0.74395	-0.0116	-0.0094		82.9947	-8.27229	0.74395	0.02864	0.02801		82.9947	0.09545	0.16316	-0.02885	-0.02646
83.0614	0.72022	0.74369	-0.00902	-0.00935		83.0614	-8.27227	0.74369	0.02587	0.02797		83.0614	0.11092	0.16331	-0.02296	-0.02647
83.128	0.65812	0.74376	-0.00934	-0.00929		83.128	-8.27225	0.74376	0.02765	0.02797		83.128	0.3039	0.16361	-0.02263	-0.02648
83.1947	0.72466	0.7438	-0.01168	-0.00922		83.1947	-8.27223	0.7438	0.03005	0.02797		83.1947	0.22998	0.1637	-0.02959	-0.02648
83.2613	0.58215	0.74405	-0.00955	-0.00909		83.2613	-8.2722	0.74405	0.02655	0.02799		83.2613	0.24427	0.16401	-0.02242	-0.02651
83.328	0.75007	0.74464	-0.00891	-0.00905		83.328	-8.27218	0.74464	0.02364	0.02792		83.328	0.35194	0.16406	-0.02999	-0.02653
83.3947	0.84009	0.74451	-0.005	-0.00901		83.3947	-8.27216	0.74451	0.03083	0.02787		83.3947	0.27072	0.16376	-0.03096	-0.02652
83.4613	0.70665	0.74344	-0.00844	-0.00899		83.4613	-8.27214	0.74344	0.0255	0.02784		83.4613	0.14105	0.16377	-0.02437	-0.02655
83.528	0.82298	0.74334	-0.00205	-0.0088		83.528	-8.27213	0.74334	0.02788	0.0278		83.528	0.08298	0.16364	-0.0215	-0.02655
83.5947	0.85148	0.74355	-0.00532	-0.00872		83.5947	-8.27211	0.74355	0.03277	0.02784		83.5947	0.12993	0.16385	-0.02136	-0.02657
83.6613	0.92165	0.7431	-0.00636	-0.0086		83.6613	-8.27209	0.7431	0.0236	0.0278		83.6613	0.18365	0.16408	-0.02459	-0.02657
83.728	0.76734	0.74225	-0.00263	-0.00851		83.728	-8.27207	0.74225	0.02222	0.02777		83.728	0.21144	0.16456	-0.02218	-0.02658
83.7946	0.76941	0.7395	0.000195967	-0.00838		83.7946	-8.27204	0.7395	0.02868	0.02778		83.7946	0.31852	0.16463	-0.02633	-0.02662
83.8613	0.77508	0.7381	-0.00219	-0.0083		83.8613	-8.27202	0.7381	0.02901	0.02775		83.8613	0.10671	0.16505	-0.0224	-0.02663
83.928	0.84758	0.73736	-0.00599	-0.00835		83.928	-8.27199	0.73736	0.02779	0.02771		83.928	0.08215	0.16514	-0.03356	-0.02663
83.9946	0.7433	0.73865	-0.0032	-0.00826		83.9946	-8.27197	0.73865	0.02969	0.02773		83.9946	0.41805	0.16495	-0.02805	-0.02665
84.0613	0.70073	0.73657	-0.00742	-0.00825		84.0613	-8.27195	0.73657	0.02727	0.02781		84.0613	0.2329	0.16509	-0.02727	-0.02666
84.1279	0.84443	0.73885	-0.00345	-0.00817		84.1279	-8.27192	0.73885	0.03151	0.02782		84.1279	0.1423	0.16491	-0.03354	-0.02667
84.1946	0.74846	0.7395	-0.000311771	-0.00808		84.1946	-8.2719	0.7395	0.03204	0.0277		84.1946	0.1413	0.16452	-0.03345	-0.02666
84.2613	0.97795	0.73978	-0.00459	-0.00796		84.2613	-8.27188	0.73978	0.03239	0.0277		84.2613	0.24426	0.16448	-0.03557	-0.02664
84.3279	0.83687	0.73974	-0.00668	-0.00794		84.3279	-8.27186	0.73974	0.03025	0.02776		84.3279	0.18464	0.16386	-0.02518	-0.02666
84.3946	0.73436	0.73929	-0.00131	-0.00794		84.3946	-8.27184	0.73929	0.03389	0.02778		84.3946	0.20745	0.16398	-0.02691	-0.02668
84.4613	0.88513	0.73953	0.0015	-0.00791		84.4613	-8.27182	0.73953	0.03282	0.02777		84.4613	0.23001	0.16427	-0.02756	-0.02667
84.5279	0.81549	0.73944	-0.00231	-0.00788		84.5279	-8.2718	0.73944	0.03118	0.02773		84.5279	0.26098	0.16449	-0.0383	-0.02669
84.5946	0.8352	0.73879	-0.00319	-0.0078		84.5946	-8.27176	0.73879	0.02517	0.02777		84.5946	0.17401	0.16467	-0.03601	-0.02668
84.6612	0.76921	0.73887	-0.00104	-0.00779		84.6612	-8.27174	0.73887	0.02789	0.02776		84.6612	0.06022	0.16536	-0.02881	-0.0267
84.7279	0.84075	0.73778	-0.01208	-0.00779		84.7279	-8.27171	0.73778	0.02653	0.02777		84.7279	0.18013	0.16557	-0.01862	-0.0267
84.7946	0.7598	0.73449	-0.01224	-0.00771		84.7946	-8.27169	0.73449	0.02637	0.02774		84.7946	0.23786	0.1662	-0.02314	-0.0267
84.8612	0.78011	0.73318	0.000684508	-0.00765		84.8612	-8.27168	0.73318	0.02601	0.02781		84.8612	0.06629	0.1665	-0.04588	-0.02671
84.9279	0.75478	0.73228	-0.01107	-0.00756		84.9279	-8.27165	0.73228	0.02609	0.0278		84.9279	0.29117	0.16674	-0.03775	-0.0267
84.9946	0.69087	0.73251	0.000500322	-0.00743		84.9946	-8.27163	0.73251	0.03164	0.02777		84.9946	0.32117	0.16738	-0.0367	-0.02672
85.0612	0.63805	0.7313	-0.00866	-0.00731		85.0612	-8.27159	0.7313	0.02538	0.02775		85.0612	0.3411	0.16775	-0.05102	-0.02673
85.1279	0.61238	0.73193	-0.00878	-0.00717		85.1279	-8.27156	0.73193	0.02868	0.02785		85.1279	0.54897	0.16823	-0.02952	-0.02673
85.1946	0.7138	0.72928	-0.00473	-0.00709		85.1946	-8.27153	0.72928	0.02964	0.02787		85.1946	0.19425	0.16875	-0.02554	-0.02674
85.2612	0.6373	0.73023	-0.0041	-0.00689		85.2612	-8.27151	0.73023	0.02645	0.02784		85.2612	0.14045	0.16912	-0.02115	-0.02676
85.3279	0.86542	0.72867	-0.0033	-0.00679		85.3279	-8.27147	0.72867	0.02452	0.02782		85.3279	0.07493	0.16918	-0.03373	-0.02678
85.3945	0.72964	0.72833	-0.00511	-0.00676		85.3945	-8.27144	0.72833	0.02825	0.02786		85.3945	0.31103	0.16955	-0.0239	-0.0268
85.4612	0.72144	0.72879	-0.01425	-0.0067		85.4612	-8.2714	0.72879	0.02489	0.02792		85.4612	0.13609	0.17002	-0.02443	-0.02683
85.5279	0.78527	0.73065	-0.00888	-0.00659		85.5279	-8.27137	0.73065	0.02614	0.02793		85.5279	0.0552	0.17024	-0.0255	-0.02683
85.5945	0.75336	0.72952	-0.01095	-0.00656		85.5945	-8.27133	0.72952	0.02847	0.02791		85.5945	0.22783	0.17003	-0.02065	-0.02684
85.6612	0.85695	0.72816	-0.01001	-0.0065		85.6612	-8.2713	0.72816	0.02095	0.02795		85.6612	0.22656	0.16992	-0.04493	-0.02684
85.7279	0.84179	0.72776	-0.00767	-0.00644		85.7279	-8.27128	0.72776	0.0291	0.02807		85.7279	0.45113	0.17039	-0.03008	-0.02685
85.7945	0.76742	0.72573	-0.00563	-0.00639		85.7945	-8.27126	0.72573	0.0278	0.02815		85.7945	0.25282	0.17057	-0.02411	-0.02689
85.8612	0.8478	0.72497	-0.00595	-0.00616		85.8612	-8.27122	0.72497	0.0273	0.02824		85.8612	0.10566	0.17052	-0.0297	-0.02688
85.9278	0.68109	0.72589	-0.01458	-0.00609		85.9278	-8.2712	0.72589	0.03048	0.02827		85.9278	0.20634	0.17104	-0.02351	-0.0269
85.9945	0.49933	0.72659	-0.01204	-0.00596		85.9945	-8.27117	0.72659	0.02525	0.02834		85.9945	0.00657	0.17131	-0.01632	-0.02692
86.0612	0.78582	0.72757	-0.00578	-0.00588		86.0612	-8.27113	0.72757	0.02752	0.0284		86.0612	0.18571	0.17174	-0.02059	-0.02694
86.1278	0.72227	0.73005	-0.00804	-0.00577		86.1278	-8.2711	0.73005	0.02498	0.02841		86.1278	0.1528	0.17215	-0.02307	-0.02695
86.1945	0.68812	0.7319	0.000843132	-0.00567		86.1945	-8.27106	0.7319	0.02733	0.02846		86.1945	0.11792	0.17242	-0.03156	-0.02697
86.2612	0.55977	0.73343	-0.00145	-0.00551		86.2612	-8.27102	0.73343	0.02859	0.02851		86.2612	0.35679	0.17262	-0.02964	-0.02698
86.3278	0.68799	0.73386	-0.0076	-0.00539		86.3278	-8.27099	0.73386	0.03257	0.02851		86.3278	0.01991	0.17362	-0.02166	-0.02698
86.3945	0.72551	0.7337	-0.00373	-0.00535		86.3945	-8.27094	0.7337	0.02707	0.02852		86.3945	0.15318	0.17383	-0.01778	-0.02697
86.4611	0.72044	0.73383	-0.00499	-0.00533		86.4611	-8.27091	0.73383	0.03006	0.02855		86.4611	0.16101	0.17456	-0.02396	-0.02697
86.5278	0.61352	0.73502	-0.00511	-0.00526		86.5278	-8.27088	0.73502	0.03097	0.02853		86.5278	0.34554	0.17505	-0.01769	-0.027
86.5945	0.69729	0.73563	-0.00459	-0.00515		86.5945	-8.27085	0.73563	0.02956	0.02851		86.5945	0.04239	0.17552	-0.02152	-0.02703
86.6611	0.72538	0.73732	-0.0045	-0.00511		86.6611	-8.27082	0.73732	0.02436	0.02854		86.6611	0.09053	0.17583	-0.02998	-0.02704
86.7278	0.73723	0.73724	-0.00875	-0.00501		86.7278	-8.2708	0.73724	0.02695	0.02861		86.7278	0.07886	0.17607	-0.03409	-0.02707
86.7944	0.6718	0.73622	-0.00694	-0.00499		86.7944	-8.27078	0.73622	0.02695	0.02865		86.7944	0.14712	0.17619	-0.02232	-0.02708
86.8611	0.71125	0.73623	0.00299	-0.00498		86.8611	-8.27075	0.73623	0.02766	0.02873		86.8611	0.14252	0.17649	-0.03555	-0.0271
86.9278	0.74913	0.73485	-0.00563	-0.0051		86.9278	-8.27071	0.73485	0.03455	0.02877		86.9278	0.36188	0.17685	-0.03085	-0.02711
86.9944	0.66543	0.73292	-0.00218	-0.00511		86.9944	-8.27068	0.73292	0.02907	0.02871		86.9944	0.11309	0.17722	-0.02003	-0.02714
87.0611	0.64111	0.73059	-0.00452	-0.00507		87.0611	-8.27064	0.73059	0.02558	0.02876		87.0611	0.10543	0.17757	-0.02787	-0.02714
87.1278	0.48056	0.73132	-0.00413	-0.00507		87.1278	-8.2706	0.73132	0.02712	0.02886		87.1278	0.15712	0.17783	-0.02138	-0.02718
87.1944	0.6313	0.73038	-0.00863	-0.0051		87.1944	-8.27057	0.73038	0.02858	0.02888		87.1944	0.23184	0.17811	-0.02506	-0.02718
87.2611	0.71229	0.72951	-0.01277	-0.00509		87.2611	-8.27054	0.72951	0.02935	0.02886		87.2611	-0.01848	0.17825	-0.02015	-0.0272
87.3277	0.69726	0.72784	-0.00658	-0.00511		87.3277	-8.27051	0.72784	0.03127	0.02885		87.3277	0.11522	0.1785	-0.02698	-0.0272
87.3944	0.61632	0.72751	-0.00513	-0.00507		87.3944	-8.27048	0.72751	0.03166	0.02882		87.3944	0.04235	0.17871	-0.03284	-0.0272
87.4611	0.80172	0.72772	-0.00348	-0.0051		87.4611	-8.27045	0.72772	0.02952	0.02885		87.4611	0.20453	0.17896	-0.02764	-0.0272
87.5277	0.68649	0.72679	-0.0042	-0.00515		87.5277	-8.27042	0.72679	0.02219	0.02885		87.5277	0.04161	0.17932	-0.03024	-0.02721
87.5944	0.73105	0.72675	-0.00622	-0.00514		87.5944	-8.27038	0.72675	0.03003	0.02883		87.5944	0.22715	0.17982	-0.03004	-0.02724
87.6611	0.65799	0.72424	-0.00742	-0.00515		87.6611	-8.27033	0.72424	0.03136	0.02876		87.6611	0.24931	0.18017	-0.02885	-0.02723
87.7277	0.63716	0.72318	-0.00786	-0.00513		87.7277	-8.2703	0.72318	0.02973	0.02872		87.7277	0.13756	0.18078	-0.03284	-0.02726
87.7944	0.69362	0.72231	-0.00729	-0.00517		87.7944	-8.27026	0.72231	0.02789	0.02864		87.7944	0.18701	0.18081	-0.03393	-0.02728
87.861	0.6217	0.72116	-0.00699	-0.0052		87.861	-8.27023	0.72116	0.02631	0.02864		87.861	0.1512	0.18098	-0.02763	-0.02729
87.9277	0.66659	0.7206	-0.00856	-0.00518		87.9277	-8.2702	0.7206	0.03057	0.02863		87.9277	0.14589	0.18101	-0.03271	-0.02733
87.9944	0.90665	0.72016	-0.00917	-0.00511		87.9944	-8.27017	0.72016	0.02475	0.02868		87.9944	0.13522	0.1812	-0.0284	-0.02734
88.061	0.63643	0.71982	-0.00649	-0.00512		88.061	-8.27014	0.71982	0.02531	0.02868		88.061	0.15658	0.18109	-0.03384	-0.02733
88.1277	0.52567	0.71797	-0.00504	-0.00497		88.1277	-8.2701	0.71797	0.02258	0.02871		88.1277	0.16178	0.18115	-0.02456	-0.02732
88.1944	0.63882	0.71835	-0.00522	-0.00486		88.1944	-8.27008	0.71835	0.0303	0.02873		88.1944	0.13967	0.18117	-0.03164	-0.02731
88.261	0.71662	0.7174	-0.00783	-0.00488		88.261	-8.27005	0.7174	0.02414	0.02876		88.261	0.09201	0.18192	-0.02387	-0.02734
88.3277	0.81718	0.71857	-0.00437	-0.00476		88.3277	-8.27002	0.71857	0.02845	0.02878		88.3277	0.14659	0.18217	-0.02637	-0.02734
88.3943	0.61102	0.7196	-0.00617	-0.00473		88.3943	-8.27	0.7196	0.02776	0.02872		88.3943	0.0728	0.18269	-0.02795	-0.02735
88.461	0.85181	0.72128	-0.00274	-0.0046		88.461	-8.26996	0.72128	0.03369	0.02873		88.461	0.18395	0.18298	-0.01946	-0.02735
88.5277	0.66346	0.7221	-0.00524	-0.00459		88.5277	-8.26994	0.7221	0.03351	0.0287		88.5277	0.35026	0.1835	-0.01205	-0.02737
88.5943	0.83701	0.72135	-0.000634361	-0.00459		88.5943	-8.26991	0.72135	0.02876	0.02864		88.5943	0.24414	0.18362	-0.02344	-0.0274
88.661	0.64539	0.72302	-0.00292	-0.00458		88.661	-8.26989	0.72302	0.03147	0.02863		88.661	0.23481	0.18364	-0.01811	-0.02739
88.7276	0.7008	0.72206	-0.00643	-0.00461		88.7276	-8.26987	0.72206	0.02892	0.02865		88.7276	0.28209	0.18428	-0.02265	-0.0274
88.7943	0.80981	0.7226	-0.00582	-0.00453		88.7943	-8.26985	0.7226	0.03419	0.02866		88.7943	0.0872	0.18442	-0.02512	-0.02742
88.861	0.78785	0.72216	-0.00525	-0.00439		88.861	-8.26982	0.72216	0.03226	0.02866		88.861	0.1721	0.18459	-0.02697	-0.02748
88.9276	0.69691	0.7216	-0.00599	-0.00432		88.9276	-8.26979	0.7216	0.02547	0.02865		88.9276	0.03223	0.18455	-0.01863	-0.02748
88.9943	0.68849	0.72108	-0.00384	-0.00419		88.9943	-8.26976	0.72108	0.03013	0.02865		88.9943	0.06408	0.18507	-0.02438	-0.02748
89.061	0.66678	0.71883	-0.00189	-0.00408		89.061	-8.26972	0.71883	0.03566	0.02875		89.061	0.24199	0.18523	-0.01753	-0.02748
89.1276	0.6774	0.71825	-0.0051	-0.00399		89.1276	-8.26969	0.71825	0.03722	0.02873		89.1276	0.21838	0.18521	-0.02016	-0.0275
89.1943	0.66617	0.71807	0.00838	-0.00389		89.1943	-8.26967	0.71807	0.02937	0.02875		89.1943	0.21355	0.18549	-0.02116	-0.02751
89.2609	0.75218	0.71613	-0.00135	-0.00383		89.2609	-8.26964	0.71613	0.02858	0.02874		89.2609	0.21523	0.18583	-0.0203	-0.02754
89.3276	0.7086	0.7166	0.000772596	-0.00369		89.3276	-8.26961	0.7166	0.03304	0.02869		89.3276	0.18608	0.18611	-0.02354	-0.02755
89.3943	0.78321	0.71857	-0.00281	-0.00358		89.3943	-8.2696	0.71857	0.03206	0.02869		89.3943	0.20283	0.18693	-0.02855	-0.02754
89.4609	0.95644	0.71648	-0.00124	-0.00349		89.4609	-8.26957	0.71648	0.02737	0.0287		89.4609	0.22529	0.18772	-0.02866	-0.02756
89.5276	0.79529	0.71616	-0.00483	-0.0034		89.5276	-8.26954	0.71616	0.02729	0.02872		89.5276	0.11839	0.18803	-0.0208	-0.02758
89.5943	0.84496	0.71663	-0.0037	-0.00341		89.5943	-8.26951	0.71663	0.02717	0.02871		89.5943	0.08703	0.18857	-0.02543	-0.02761
89.6609	0.76641	0.71831	-0.00133	-0.00337		89.6609	-8.26949	0.71831	0.02586	0.02871		89.6609	0.1039	0.189	-0.02437	-0.02761
89.7276	0.81056	0.72088	-0.00757	-0.00329		89.7276	-8.26946	0.72088	0.02931	0.0287		89.7276	0.18342	0.18951	-0.01729	-0.02763
89.7943	0.73316	0.72084	-0.00754	-0.00323		89.7943	-8.26943	0.72084	0.02922	0.02871		89.7943	0.35338	0.18969	-0.01718	-0.02765
89.8609	0.7781	0.72177	-0.00186	-0.00316		89.8609	-8.2694	0.72177	0.02626	0.02868		89.8609	0.26528	0.18977	-0.01568	-0.02767
89.9276	0.78688	0.7238	-0.000197337	-0.00313		89.9276	-8.26939	0.7238	0.02724	0.02866		89.9276	0.17321	0.19018	-0.02334	-0.0277
89.9942	0.75237	0.72485	-0.00561	-0.00309		89.9942	-8.26936	0.72485	0.02942	0.02865		89.9942	0.244	0.19042	-0.03051	-0.0277
90.0609	0.74152	0.7246	0.000818867	-0.00308		90.0609	-8.26935	0.7246	0.0314	0.02867		90.0609	0.3314	0.19034	-0.01882	-0.02771
90.1276	0.73704	0.72514	-0.00259	-0.00297		90.1276	-8.26932	0.72514	0.03506	0.02871		90.1276	0.25636	0.19055	-0.02176	-0.02774
90.1942	0.7078	0.72553	-0.00783	-0.00288		90.1942	-8.26929	0.72553	0.03284	0.02868		90.1942	0.27533	0.19072	-0.02585	-0.02777
90.2609	0.68434	0.72525	-0.01403	-0.00295		90.2609	-8.26927	0.72525	0.03255	0.02866		90.2609	0.18695	0.191	-0.0253	-0.0278
90.3276	0.65575	0.72509	-0.00684	-0.00289		90.3276	-8.26924	0.72509	0.02655	0.02853		90.3276	0.07769	0.19106	-0.02752	-0.02783
90.3942	0.68641	0.7256	-0.0017	-0.00293		90.3942	-8.26921	0.7256	0.02803	0.02848		90.3942	0.18606	0.19133	-0.02534	-0.02784
90.4609	0.84169	0.72608	-0.00325	-0.00292		90.4609	-8.26919	0.72608	0.03291	0.02851		90.4609	0.01162	0.19174	-0.02701	-0.02786
90.5275	0.67465	0.72826	-0.00218	-0.00289		90.5275	-8.26916	0.72826	0.03061	0.02851		90.5275	0.02426	0.19228	-0.02395	-0.02785
90.5942	0.68665	0.72887	-0.000948986	-0.00288		90.5942	-8.26914	0.72887	0.02683	0.02853		90.5942	0.12942	0.19274	-0.02149	-0.02786
90.6609	0.67891	0.72845	-0.00851	-0.00279		90.6609	-8.26912	0.72845	0.02689	0.0285		90.6609	0.07441	0.19306	-0.02789	-0.02788
90.7275	0.71013	0.72824	0.000685077	-0.00268		90.7275	-8.26908	0.72824	0.02673	0.02844		90.7275	0.17437	0.19358	-0.01502	-0.02789
90.7942	0.72198	0.73094	-0.01022	-0.00267		90.7942	-8.26906	0.73094	0.03017	0.02841		90.7942	0.25623	0.19374	-0.02778	-0.02791
90.8608	0.75033	0.73136	-0.00799	-0.00265		90.8608	-8.26904	0.73136	0.03197	0.02836		90.8608	0.26764	0.19376	-0.02754	-0.02793
90.9275	0.74425	0.73184	-0.000257148	-0.00267		90.9275	-8.26903	0.73184	0.02938	0.02842		90.9275	0.18944	0.19381	-0.01685	-0.02798
90.9942	0.72479	0.73234	-0.00527	-0.00264		90.9942	-8.269	0.73234	0.02547	0.02842		90.9942	0.09163	0.19375	-0.02807	-0.028
91.0608	0.72959	0.73265	-0.00478	-0.00252		91.0608	-8.26897	0.73265	0.02583	0.02836		91.0608	0.11947	0.19379	-0.02155	-0.02801
91.1275	0.64694	0.7349	-0.00528	-0.00251		91.1275	-8.26895	0.7349	0.02606	0.02834		91.1275	0.04912	0.19431	-0.03818	-0.02803
91.1942	0.76909	0.73472	-0.00164	-0.0025		91.1942	-8.26893	0.73472	0.03347	0.02831		91.1942	0.28482	0.19463	-0.02765	-0.02804
91.2608	0.75817	0.73471	0.000509318	-0.00247		91.2608	-8.26891	0.73471	0.02932	0.02831		91.2608	0.10753	0.19534	-0.02569	-0.02804
91.3275	0.79129	0.73305	0.00381	-0.00242		91.3275	-8.2689	0.73305	0.03104	0.02827		91.3275	0.19917	0.19559	-0.03198	-0.02805
91.3941	0.73477	0.73156	-0.00216	-0.00241		91.3941	-8.26888	0.73156	0.0274	0.02829		91.3941	0.10405	0.19571	-0.02786	-0.02808
91.4608	0.65338	0.73213	0.00301	-0.00239		91.4608	-8.26888	0.73213	0.0296	0.02831		91.4608	0.18424	0.19585	-0.02021	-0.02807
91.5275	0.79822	0.73273	-0.00136	-0.00243		91.5275	-8.26886	0.73273	0.0283	0.02834		91.5275	0.23015	0.19605	-0.01661	-0.02809
91.5941	0.68468	0.73356	-0.00156	-0.00236		91.5941	-8.26884	0.73356	0.02901	0.02829		91.5941	0.32274	0.19594	-0.01711	-0.0281
91.6608	0.87246	0.73395	0.00153	-0.00234		91.6608	-8.26883	0.73395	0.02824	0.02829		91.6608	0.13686	0.19623	-0.02785	-0.02808
91.7275	0.79562	0.73311	0.00341	-0.00236		91.7275	-8.26883	0.73311	0.02552	0.02826		91.7275	0.12338	0.19673	-0.02583	-0.02809
91.7941	0.80761	0.73525	0.00477	-0.00235		91.7941	-8.26882	0.73525	0.02613	0.02823		91.7941	0.07392	0.19716	-0.02475	-0.02812
91.8608	0.69517	0.73326	-0.00862	-0.00237		91.8608	-8.26881	0.73326	0.02554	0.02816		91.8608	0.06702	0.19758	-0.02979	-0.02813
91.9274	0.63746	0.73503	-0.00456	-0.00237		91.9274	-8.2688	0.73503	0.02452	0.02807		91.9274	0.11421	0.19769	-0.02012	-0.02818
91.9941	0.80609	0.73547	-0.00297	-0.00246		91.9941	-8.26878	0.73547	0.02512	0.02804		91.9941	0.21401	0.19774	-0.03322	-0.02819
92.0608	0.76876	0.73758	-0.00596	-0.00251		92.0608	-8.26876	0.73758	0.0267	0.028		92.0608	0.1072	0.19803	-0.02138	-0.02822
92.1274	0.78379	0.73859	0.00249	-0.0025		92.1274	-8.26875	0.73859	0.02922	0.02792		92.1274	0.13595	0.19819	-0.03391	-0.02824
92.1941	0.6775	0.7373	0.000153015	-0.00241		92.1941	-8.26872	0.7373	0.02425	0.02785		92.1941	0.15818	0.19839	-0.02856	-0.02827
92.2608	0.7289	0.73646	-0.00166	-0.00242		92.2608	-8.2687	0.73646	0.02504	0.02775		92.2608	0.15743	0.19864	-0.02562	-0.0283
92.3274	0.69997	0.73628	0.00167	-0.00245		92.3274	-8.2687	0.73628	0.0288	0.02771		92.3274	0.14262	0.19861	-0.01627	-0.02831
92.3941	0.63051	0.73688	0.00109	-0.00246		92.3941	-8.26868	0.73688	0.03083	0.02764		92.3941	0.15316	0.19831	-0.03003	-0.02835
92.4608	0.78317	0.73928	0.00137	-0.00249		92.4608	-8.26867	0.73928	0.02766	0.02752		92.4608	0.02674	0.19825	-0.03154	-0.02837
92.5274	0.74945	0.741	0.00467	-0.00247		92.5274	-8.26866	0.741	0.03011	0.02737		92.5274	0.06262	0.19819	-0.02722	-0.0284
92.5941	0.65124	0.74108	0.000105693	-0.00259		92.5941	-8.26866	0.74108	0.02551	0.02725		92.5941	0.08391	0.19832	-0.01921	-0.0284
92.6607	0.72914	0.74071	-0.000334808	-0.00263		92.6607	-8.26866	0.74071	0.02569	0.02717		92.6607	0.04938	0.19835	-0.0307	-0.02841
92.7274	0.69773	0.74288	-0.000395399	-0.00273		92.7274	-8.26866	0.74288	0.02515	0.02707		92.7274	0.25903	0.19833	-0.0288	-0.02842
92.7941	0.57457	0.74402	0.00234	-0.00277		92.7941	-8.26867	0.74402	0.02884	0.02699		92.7941	0.11855	0.1983	-0.02404	-0.02845
92.8607	0.68975	0.74328	0.00169	-0.00276		92.8607	-8.26867	0.74328	0.02657	0.02694		92.8607	0.12015	0.19881	-0.028	-0.02848
92.9274	0.7356	0.74416	-0.000240733	-0.00273		92.9274	-8.26867	0.74416	0.02626	0.02692		92.9274	0.30704	0.19918	-0.03941	-0.02849
92.9941	0.72952	0.74515	0.00246	-0.00273		92.9941	-8.26866	0.74515	0.02933	0.0269		92.9941	0.14735	0.19917	-0.03032	-0.02852
93.0607	0.94773	0.74692	0.000598764	-0.00279		93.0607	-8.26864	0.74692	0.03114	0.02688		93.0607	0.07264	0.19931	-0.02532	-0.02854
93.1274	0.72194	0.74764	0.00272	-0.00275		93.1274	-8.26863	0.74764	0.02828	0.02685		93.1274	0.20671	0.19958	-0.03328	-0.02855
93.194	0.81392	0.74741	0.00199	-0.00277		93.194	-8.26863	0.74741	0.02692	0.02674		93.194	0.08793	0.1997	-0.03813	-0.02858
93.2607	0.81857	0.74819	-0.00258	-0.00287		93.2607	-8.26862	0.74819	0.02854	0.02666		93.2607	0.43453	0.1997	-0.02554	-0.02858
93.3274	0.80386	0.74955	-0.000280754	-0.003		93.3274	-8.2686	0.74955	0.02841	0.02667		93.3274	0.43619	0.1998	-0.0405	-0.02861
93.394	0.69981	0.75236	-0.0038	-0.00305		93.394	-8.26858	0.75236	0.02705	0.02654		93.394	0.24238	0.20019	-0.02633	-0.02863
93.4607	0.79182	0.75313	0.00297	-0.00313		93.4607	-8.26856	0.75313	0.03051	0.02646		93.4607	0.14019	0.20029	-0.03127	-0.02864
93.5273	0.71119	0.756	0.00144	-0.00319		93.5273	-8.26854	0.756	0.02412	0.02633		93.5273	0.12838	0.2002	-0.02287	-0.02864
93.594	0.6829	0.75773	-0.00385	-0.0032		93.594	-8.26853	0.75773	0.02579	0.02622		93.594	0.21316	0.20018	-0.03374	-0.02864
93.6607	0.73331	0.76024	0.000632726	-0.00318		93.6607	-8.26851	0.76024	0.02096	0.02613		93.6607	0.1709	0.20033	-0.02697	-0.02864
93.7273	0.71632	0.76368	-0.00594	-0.0031		93.7273	-8.26849	0.76368	0.02406	0.02607		93.7273	0.1169	0.20035	-0.02299	-0.02866
93.794	0.68949	0.76725	-0.00435	-0.00305		93.794	-8.26846	0.76725	0.02884	0.02595		93.794	0.16564	0.2	-0.02477	-0.02867
93.8607	0.70092	0.7684	-0.00102	-0.00304		93.8607	-8.26845	0.7684	0.02767	0.02581		93.8607	0.1084	0.20014	-0.01995	-0.02869
93.9273	0.69349	0.77081	-0.00726	-0.00301		93.9273	-8.26842	0.77081	0.03046	0.02574		93.9273	0.08847	0.20028	-0.02628	-0.0287
93.994	0.66929	0.77359	-0.00332	-0.003		93.994	-8.26839	0.77359	0.02612	0.0257		93.994	0.13331	0.20047	-0.03635	-0.02872
94.0606	0.67636	0.7756	0.00438	-0.00298		94.0606	-8.26836	0.7756	0.02522	0.02569		94.0606	0.18363	0.20039	-0.029	-0.02875
94.1273	0.88883	0.77741	-0.0043	-0.00302		94.1273	-8.26833	0.77741	0.02821	0.02565		94.1273	0.16676	0.2004	-0.02747	-0.02876
94.194	0.84448	0.78019	-0.00153	-0.00295		94.194	-8.26832	0.78019	0.02499	0.02561		94.194	0.21818	0.20015	-0.02255	-0.02878
94.2606	0.73458	0.78158	-0.00604	-0.00294		94.2606	-8.26829	0.78158	0.02763	0.02556		94.2606	0.19048	0.20017	-0.03124	-0.0288
94.3273	0.78182	0.78401	-0.00367	-0.00297		94.3273	-8.26826	0.78401	0.03028	0.02552		94.3273	0.09421	0.20033	-0.02542	-0.0288
94.394	0.68905	0.78579	0.00532	-0.003		94.394	-8.26823	0.78579	0.02537	0.02554		94.394	0.03031	0.20056	-0.02425	-0.02883
94.4606	0.86409	0.7879	-0.00754	-0.00298		94.4606	-8.26821	0.7879	0.02775	0.02553		94.4606	0.12497	0.20006	-0.03252	-0.02885
94.5273	0.67606	0.79055	-0.00584	-0.00296		94.5273	-8.26819	0.79055	0.02492	0.02548		94.5273	0.17922	0.20042	-0.03483	-0.02885
94.594	0.62031	0.79163	-0.0041	-0.00304		94.594	-8.26817	0.79163	0.02591	0.02541		94.594	0.25025	0.20023	-0.02865	-0.02885
94.6606	0.49959	0.79376	-0.00396	-0.00303		94.6606	-8.26814	0.79376	0.02702	0.02539		94.6606	0.38395	0.20016	-0.03159	-0.02887
94.7273	0.75574	0.79531	-0.00767	-0.00303		94.7273	-8.26812	0.79531	0.02698	0.02522		94.7273	0.19718	0.20019	-0.02462	-0.02889
94.7939	0.69376	0.79603	-0.00424	-0.00304		94.7939	-8.26811	0.79603	0.02712	0.02517		94.7939	0.14042	0.2003	-0.02322	-0.02891
94.8606	0.58619	0.79846	-0.00882	-0.00308		94.8606	-8.26809	0.79846	0.02541	0.02512		94.8606	0.05465	0.20011	-0.02777	-0.02892
94.9273	0.72308	0.79936	0.0015	-0.00313		94.9273	-8.26807	0.79936	0.0257	0.02506		94.9273	0.18269	0.19979	-0.02862	-0.02895
94.9939	0.75574	0.80167	-0.00617	-0.00318		94.9939	-8.26804	0.80167	0.02339	0.02502		94.9939	0.12367	0.19974	-0.02047	-0.02896
95.0606	0.73251	0.80251	-0.00655	-0.00322		95.0606	-8.26802	0.80251	0.02629	0.02498		95.0606	0.10938	0.19991	-0.0271	-0.02899
95.1272	0.82677	0.80345	-0.00439	-0.0033		95.1272	-8.26801	0.80345	0.02431	0.025		95.1272	0.10423	0.19995	-0.0249	-0.02898
95.1939	0.65104	0.80416	-0.00533	-0.00339		95.1939	-8.26798	0.80416	0.0262	0.02502		95.1939	0.1216	0.20017	-0.01582	-0.02898
95.2606	0.84213	0.80598	-0.00492	-0.00334		95.2606	-8.26796	0.80598	0.02449	0.02506		95.2606	0.13308	0.20036	-0.02261	-0.02897
95.3272	0.88147	0.80786	-0.00962	-0.00336		95.3272	-8.26794	0.80786	0.02609	0.02506		95.3272	0.20797	0.20069	-0.02631	-0.02898
95.3939	0.85912	0.81022	-0.00795	-0.00343		95.3939	-8.26791	0.81022	0.02723	0.02507		95.3939	0.06428	0.20063	-0.02462	-0.02898
95.4606	0.80259	0.81192	-0.00594	-0.00343		95.4606	-8.2679	0.81192	0.02119	0.02502		95.4606	0.11106	0.20063	-0.02987	-0.029
95.5272	0.67975	0.8121	0.00322	-0.00344		95.5272	-8.26786	0.8121	0.02685	0.02497		95.5272	0.14741	0.20075	-0.02408	-0.029
95.5939	0.70211	0.81427	-0.00641	-0.00348		95.5939	-8.26785	0.81427	0.02264	0.02494		95.5939	0.13567	0.20086	-0.03468	-0.029
95.6605	0.67922	0.81635	-0.0088	-0.00352		95.6605	-8.26783	0.81635	0.02135	0.0249		95.6605	0.43013	0.20097	-0.02844	-0.02902
95.7272	0.74926	0.81824	-0.00449	-0.00358		95.7272	-8.26781	0.81824	0.02251	0.02486		95.7272	0.13346	0.20109	-0.01475	-0.02899
95.7939	0.90895	0.82152	-0.00485	-0.00365		95.7939	-8.2678	0.82152	0.02372	0.02482		95.7939	0.15175	0.20122	-0.01993	-0.02899
95.8605	0.851	0.8221	-0.00341	-0.00367		95.8605	-8.2678	0.8221	0.02168	0.0248		95.8605	0.06682	0.20131	-0.02581	-0.02899
95.9272	0.67475	0.82403	-0.00397	-0.00373		95.9272	-8.26779	0.82403	0.01774	0.02475		95.9272	0.0553	0.20158	-0.02599	-0.029
95.9939	0.71448	0.82684	-0.00548	-0.00378		95.9939	-8.26778	0.82684	0.02009	0.02478		95.9939	0.11563	0.20179	-0.03028	-0.02902
96.0605	0.92797	0.82776	-0.00886	-0.0038		96.0605	-8.26777	0.82776	0.02287	0.02482		96.0605	0.16674	0.20172	-0.01664	-0.02906
96.1272	0.89852	0.82801	-0.00676	-0.00383		96.1272	-8.26774	0.82801	0.02446	0.02487		96.1272	0.10098	0.20165	-0.02419	-0.02909
96.1938	0.88089	0.82984	-0.000382207	-0.0039		96.1938	-8.26772	0.82984	0.02209	0.02485		96.1938	0.20625	0.20146	-0.02053	-0.02911
96.2605	0.88489	0.8304	-0.00143	-0.00399		96.2605	-8.26769	0.8304	0.02549	0.02482		96.2605	0.09773	0.20139	-0.02667	-0.02912
96.3272	0.9449	0.83284	-0.00382	-0.00403		96.3272	-8.26767	0.83284	0.0248	0.02477		96.3272	0.07505	0.20137	-0.02921	-0.02914
96.3938	0.94462	0.83293	-0.00708	-0.00406		96.3938	-8.26764	0.83293	0.02404	0.0247		96.3938	0.15673	0.20156	-0.01476	-0.02914
96.4605	0.88381	0.83191	-0.00365	-0.0041		96.4605	-8.26761	0.83191	0.02619	0.02465		96.4605	0.21312	0.20125	-0.01998	-0.02916
96.5272	0.70945	0.83238	-0.00982	-0.00411		96.5272	-8.26759	0.83238	0.0181	0.0246		96.5272	0.10519	0.20136	-0.02714	-0.02916
96.5938	0.85725	0.83227	-0.01236	-0.00416		96.5938	-8.26756	0.83227	0.01872	0.02464		96.5938	0.18551	0.20129	-0.02773	-0.02916
96.6605	0.92373	0.83207	-0.01281	-0.00417		96.6605	-8.26752	0.83207	0.02782	0.02457		96.6605	0.0358	0.20107	-0.0234	-0.02917
96.7271	1.03636	0.83338	-0.01069	-0.00417		96.7271	-8.26749	0.83338	0.01677	0.02457		96.7271	0.1258	0.20139	-0.02139	-0.02918
96.7938	0.819	0.83446	-0.00756	-0.00417		96.7938	-8.26747	0.83446	0.02242	0.02453		96.7938	0.17187	0.20111	-0.02056	-0.02918
96.8605	1.02756	0.83492	-0.0082	-0.00419		96.8605	-8.26745	0.83492	0.02266	0.02449		96.8605	0.14718	0.20108	-0.02615	-0.02918
96.9271	0.88224	0.83692	-0.00956	-0.00422		96.9271	-8.26741	0.83692	0.02186	0.02444		96.9271	0.26404	0.20115	-0.03262	-0.0292
96.9938	0.93842	0.83855	-0.01126	-0.00418		96.9938	-8.26739	0.83855	0.02304	0.02443		96.9938	0.42328	0.20139	-0.03081	-0.02922
97.0605	1.00234	0.8406	0.000881197	-0.00421		97.0605	-8.26736	0.8406	0.02051	0.0245		97.0605	0.1875	0.20141	-0.01566	-0.02923
97.1271	1.04732	0.843	0.0035	-0.00416		97.1271	-8.26734	0.843	0.01629	0.02447		97.1271	0.1089	0.20118	-0.03254	-0.02925
97.1938	0.95833	0.84486	-0.00205	-0.00415		97.1938	-8.2673	0.84486	0.01831	0.0244		97.1938	0.03665	0.20146	-0.02972	-0.02928
97.2604	0.91717	0.84657	0.000201571	-0.00419		97.2604	-8.26728	0.84657	0.02369	0.02435		97.2604	0.10129	0.20152	-0.02831	-0.0293
97.3271	0.96816	0.84934	0.000327618	-0.00418		97.3271	-8.26724	0.84934	0.02296	0.02431		97.3271	0.11176	0.2014	-0.0208	-0.0293
97.3938	0.88153	0.85025	-0.00658	-0.00416		97.3938	-8.2672	0.85025	0.02592	0.02426		97.3938	0.47619	0.20157	-0.02336	-0.0293
97.4604	0.8933	0.8516	-0.00361	-0.00423		97.4604	-8.26717	0.8516	0.02225	0.02421		97.4604	0.19817	0.20176	-0.01846	-0.02932
97.5271	1.00266	0.85238	-0.00323	-0.00422		97.5271	-8.26714	0.85238	0.02653	0.02416		97.5271	0.09887	0.20153	-0.02426	-0.02933
97.5938	0.89074	0.85402	-0.00663	-0.00422		97.5938	-8.26712	0.85402	0.02699	0.02415		97.5938	0.20871	0.20147	-0.02307	-0.02933
97.6604	0.98976	0.85594	-0.00273	-0.00418		97.6604	-8.26708	0.85594	0.02504	0.02411		97.6604	0.07889	0.20163	-0.01272	-0.02933
97.7271	0.90451	0.85676	-0.00888	-0.00415		97.7271	-8.26705	0.85676	0.0273	0.02406		97.7271	0.19602	0.20175	-0.02153	-0.02934
97.7937	0.94213	0.85992	-0.00242	-0.00424		97.7937	-8.26702	0.85992	0.02511	0.02405		97.7937	0.09607	0.20213	-0.01931	-0.02935
97.8604	0.91509	0.86013	-0.00363	-0.00422		97.8604	-8.26699	0.86013	0.02083	0.02398		97.8604	0.15118	0.20189	-0.03494	-0.02935
97.9271	0.87844	0.8627	-0.00995	-0.00423		97.9271	-8.26697	0.8627	0.02604	0.024		97.9271	0.04964	0.20211	-0.02592	-0.02938
97.9937	0.97277	0.86541	0.00208	-0.00423		97.9937	-8.26694	0.86541	0.02752	0.02396		97.9937	0.10048	0.20202	-0.01388	-0.0294
98.0604	0.94805	0.86967	0.00311	-0.00418		98.0604	-8.26693	0.86967	0.01417	0.02393		98.0604	0.08529	0.20197	-0.02514	-0.02942
98.127	0.80725	0.87053	-0.00255	-0.00409		98.127	-8.2669	0.87053	0.02218	0.02387		98.127	0.14468	0.20227	-0.02188	-0.02943
98.1937	0.89935	0.87392	-0.00146	-0.00405		98.1937	-8.26688	0.87392	0.02474	0.02383		98.1937	0.11266	0.20248	-0.03316	-0.02945
98.2604	0.88917	0.87863	-0.00634	-0.00391		98.2604	-8.26685	0.87863	0.02193	0.02379		98.2604	0.14881	0.20263	-0.0292	-0.02945
98.327	0.91716	0.88006	-0.00619	-0.00394		98.327	-8.26682	0.88006	0.02559	0.02376		98.327	0.12019	0.20275	-0.0289	-0.02948
98.3937	0.95722	0.88131	-0.00221	-0.00389		98.3937	-8.2668	0.88131	0.0241	0.0238		98.3937	0.1634	0.20278	-0.02895	-0.02949
98.4604	0.89131	0.88237	-0.00499	-0.00388		98.4604	-8.26678	0.88237	0.02744	0.02376		98.4604	0.11116	0.2028	-0.02101	-0.02951
98.527	0.87927	0.88356	-0.00438	-0.00386		98.527	-8.26677	0.88356	0.02795	0.02377		98.527	0.15295	0.20294	-0.02683	-0.02953
98.5937	0.87925	0.88784	-0.00353	-0.00382		98.5937	-8.26675	0.88784	0.02998	0.02374		98.5937	0.15773	0.20263	-0.02425	-0.02955
98.6603	0.82661	0.89014	-0.00709	-0.00373		98.6603	-8.26673	0.89014	0.02406	0.02367		98.6603	0.13822	0.20251	-0.03202	-0.02958
98.727	1.04445	0.89101	-0.00922	-0.00362		98.727	-8.26673	0.89101	0.02579	0.02365		98.727	0.15866	0.20247	-0.03094	-0.02961
98.7937	0.94076	0.89249	-0.00611	-0.00356		98.7937	-8.26671	0.89249	0.0218	0.02356		98.7937	0.12609	0.2022	-0.03378	-0.02963
98.8603	0.80238	0.89362	0.00104	-0.00349		98.8603	-8.26669	0.89362	0.02468	0.02359		98.8603	0.13468	0.20206	-0.02133	-0.02965
98.927	0.89576	0.89614	-0.00414	-0.0036		98.927	-8.26668	0.89614	0.02138	0.02356		98.927	0.15317	0.20228	-0.02646	-0.02965
98.9937	0.93901	0.89817	-0.00569	-0.00356		98.9937	-8.26668	0.89817	0.02008	0.0235		98.9937	0.18809	0.20214	-0.02225	-0.02965
99.0603	0.89122	0.90114	-0.00383	-0.00348		99.0603	-8.26667	0.90114	0.02575	0.02348		99.0603	0.14323	0.20217	-0.03099	-0.02965
99.127	0.96149	0.90338	-0.00583	-0.00346		99.127	-8.26667	0.90338	0.02662	0.02344		99.127	0.23286	0.20222	-0.02826	-0.02967
99.1937	0.84243	0.90397	-0.00116	-0.00342		99.1937	-8.26666	0.90397	0.02506	0.02343		99.1937	0.10488	0.20196	-0.02722	-0.02966
99.2603	0.9439	0.9068	-0.00115	-0.0034		99.2603	-8.26664	0.9068	0.02545	0.02342		99.2603	0.13521	0.20204	-0.03042	-0.02966
99.327	0.93496	0.91014	-0.00531	-0.00333		99.327	-8.26663	0.91014	0.02844	0.02349		99.327	0.10442	0.20203	-0.0209	-0.02969
99.3936	0.82205	0.91362	-0.00166	-0.00328		99.3936	-8.26662	0.91362	0.03012	0.02354		99.3936	0.03446	0.20221	-0.02612	-0.0297
99.4603	0.72369	0.91353	-0.00381	-0.00323		99.4603	-8.26659	0.91353	0.03025	0.02351		99.4603	0.08957	0.20202	-0.02985	-0.02968
99.527	0.75943	0.91527	-0.00496	-0.00322		99.527	-8.26657	0.91527	0.02662	0.02349		99.527	0.11861	0.20186	-0.0188	-0.02969
99.5936	0.74568	0.91599	-0.0072	-0.00326		99.5936	-8.26655	0.91599	0.02277	0.0235		99.5936	0.1239	0.20199	-0.03509	-0.02971
99.6603	0.98171	0.91649	-0.00441	-0.00325		99.6603	-8.26653	0.91649	0.02179	0.02344		99.6603	0.43436	0.20228	-0.02924	-0.02973
99.727	0.7389	0.91671	-0.000373056	-0.00321		99.727	-8.26651	0.91671	0.02246	0.02345		99.727	0.18978	0.20237	-0.0265	-0.02974
99.7936	0.84512	0.9163	-0.00333	-0.00313		99.7936	-8.2665	0.9163	0.02584	0.02351		99.7936	0.37194	0.20254	-0.03363	-0.02975
99.8603	0.76909	0.91875	0.0011	-0.00309		99.8603	-8.26648	0.91875	0.02321	0.02349		99.8603	0.26955	0.20241	-0.0297	-0.02975
99.9269	0.80253	0.92231	-0.00304	-0.00299		99.9269	-8.26647	0.92231	0.03092	0.02354		99.9269	0.36895	0.20217	-0.02882	-0.02975
99.9936	0.79914	0.92351	-0.00338	-0.00284		99.9936	-8.26645	0.92351	0.02173	0.02363		99.9936	0.32475	0.20227	-0.02985	-0.02976
100.06	0.93547	0.92548	-0.000287223	-0.00272		100.06	-8.26645	0.92548	0.02803	0.02363		100.06	0.03615	0.20237	-0.03901	-0.02978
100.127	0.80869	0.92505	-0.00379	-0.00265		100.127	-8.26643	0.92505	0.02308	0.02371		100.127	0.16255	0.20236	-0.025	-0.0298
100.194	0.83892	0.92633	0.000739388	-0.00258		100.194	-8.26642	0.92633	0.02681	0.02375		100.194	0.05559	0.20226	-0.02579	-0.02981
100.26	0.91293	0.92674	-0.00125	-0.00246		100.26	-8.26639	0.92674	0.0188	0.02379		100.26	0.12217	0.20231	-0.02681	-0.02984
100.327	0.84741	0.92764	0.000188055	-0.00238		100.327	-8.26637	0.92764	0.02486	0.02381		100.327	0.18671	0.20235	-0.02193	-0.02984
100.394	0.94049	0.92738	-0.00223	-0.00226		100.394	-8.26637	0.92738	0.02801	0.02386		100.394	0.18813	0.2023	-0.02848	-0.02985
100.46	0.95907	0.92642	-0.000823597	-0.00224		100.46	-8.26635	0.92642	0.02063	0.02389		100.46	0.15498	0.20224	-0.03152	-0.02987
100.527	0.87747	0.92506	-0.00331	-0.00229		100.527	-8.26633	0.92506	0.02254	0.02399		100.527	0.1098	0.20179	-0.02224	-0.02985
100.594	0.87285	0.92486	-0.00553	-0.00228		100.594	-8.26631	0.92486	0.02178	0.02408		100.594	0.09331	0.20176	-0.02923	-0.02987
100.66	0.97326	0.92475	-0.00563	-0.00225		100.66	-8.26628	0.92475	0.02639	0.02413		100.66	0.16461	0.20165	-0.03218	-0.02988
100.727	0.76128	0.92455	-0.00116	-0.00223		100.727	-8.26626	0.92455	0.02147	0.02416		100.727	0.04128	0.20148	-0.02767	-0.02988
100.794	0.81296	0.92488	-0.00353	-0.00216		100.794	-8.26624	0.92488	0.01996	0.02418		100.794	0.16064	0.20137	-0.03363	-0.02989
100.86	0.96727	0.92508	-0.00338	-0.00207		100.86	-8.26621	0.92508	0.02321	0.0242		100.86	0.21072	0.20138	-0.03443	-0.02991
100.927	1.01049	0.92393	-0.000884205	-0.00205		100.927	-8.26618	0.92393	0.02418	0.0242		100.927	0.25843	0.20141	-0.02839	-0.02994
100.994	0.92818	0.92354	-0.00171	-0.002		100.994	-8.26617	0.92354	0.02386	0.02421		100.994	0.38157	0.2018	-0.03768	-0.02997
101.06	0.8649	0.92158	-0.0014	-0.00192		101.06	-8.26613	0.92158	0.02482	0.02423		101.06	0.16469	0.20161	-0.02282	-0.02997
101.127	1.0082	0.92042	-0.00366	-0.00179		101.127	-8.26613	0.92042	0.02434	0.02422		101.127	0.05631	0.20163	-0.02682	-0.02999
101.194	0.8851	0.91932	-0.00561	-0.00176		101.194	-8.26611	0.91932	0.02069	0.0242		101.194	0.03835	0.20164	-0.02012	-0.03
101.26	0.93643	0.91752	-0.00652	-0.00171		101.26	-8.2661	0.91752	0.02672	0.02424		101.26	0.11478	0.20164	-0.03078	-0.03002
101.327	0.89374	0.91652	-0.00425	-0.00162		101.327	-8.26609	0.91652	0.02204	0.02426		101.327	0.07888	0.20174	-0.0269	-0.03001
101.394	0.92962	0.91529	0.000828889	-0.00165		101.394	-8.26605	0.91529	0.02379	0.02424		101.394	0.16068	0.20179	-0.02926	-0.03002
101.46	0.84259	0.91438	0.00152	-0.0017		101.46	-8.26604	0.91438	0.02087	0.02435		101.46	0.04952	0.20173	-0.02428	-0.03002
101.527	1.03606	0.91558	0.000338634	-0.00172		101.527	-8.26603	0.91558	0.02347	0.02439		101.527	0.26825	0.20192	-0.02868	-0.03003
101.594	1.06235	0.91501	0.0048	-0.00166		101.594	-8.26601	0.91501	0.02157	0.02442		101.594	0.36133	0.20179	-0.03377	-0.03004
101.66	0.86763	0.91711	-0.00146	-0.00157		101.66	-8.26599	0.91711	0.02293	0.02445		101.66	0.38438	0.20177	-0.0252	-0.03006
101.727	0.88139	0.91746	-0.0011	-0.00154		101.727	-8.26597	0.91746	0.02693	0.02445		101.727	0.22068	0.20124	-0.02982	-0.03004
101.793	0.84018	0.91818	-0.00501	-0.00151		101.793	-8.26596	0.91818	0.02203	0.02446		101.793	0.36395	0.20072	-0.03676	-0.03007
101.86	0.9467	0.91934	-0.00279	-0.00149		101.86	-8.26595	0.91934	0.02595	0.02443		101.86	0.30702	0.2005	-0.03044	-0.03007
101.927	1.08319	0.91983	-0.000830376	-0.00143		101.927	-8.26595	0.91983	0.02324	0.0244		101.927	0.23076	0.19982	-0.03579	-0.03006
101.993	1.07463	0.92109	0.00339	-0.00141		101.993	-8.26593	0.92109	0.01737	0.02442		101.993	0.35097	0.19948	-0.03238	-0.03008
102.06	0.96865	0.92194	0.00176	-0.00136		102.06	-8.26592	0.92194	0.02422	0.02445		102.06	0.28976	0.1995	-0.02632	-0.03008
102.127	1.00865	0.92171	-0.00136	-0.00128		102.127	-8.26592	0.92171	0.01766	0.02444		102.127	0.1305	0.19977	-0.03339	-0.03008
102.193	0.91691	0.92158	0.000303423	-0.00121		102.193	-8.26591	0.92158	0.02383	0.02444		102.193	0.23383	0.19992	-0.02491	-0.03008
102.26	0.93448	0.92349	-0.00762	-0.00122		102.26	-8.2659	0.92349	0.0246	0.0244		102.26	0.00282	0.19992	-0.02505	-0.0301
102.327	0.90754	0.92326	-0.00223	-0.00118		102.327	-8.26588	0.92326	0.01583	0.02443		102.327	0.1869	0.19978	-0.03715	-0.0301
102.393	0.97869	0.92474	-0.00097358	-0.00109		102.393	-8.26586	0.92474	0.01943	0.02446		102.393	0.31687	0.19938	-0.03073	-0.0301
102.46	0.97587	0.92563	-0.00175	-0.00104		102.46	-8.26586	0.92563	0.01904	0.02443		102.46	0.12837	0.1991	-0.03078	-0.03013
102.527	0.96864	0.92625	-0.00108	-0.001		102.527	-8.26584	0.92625	0.02266	0.02442		102.527	0.05145	0.19926	-0.02835	-0.03014
102.593	1.13654	0.92721	-0.00181	-0.000968581		102.593	-8.26582	0.92721	0.02051	0.02439		102.593	0.19148	0.19919	-0.03253	-0.03016
102.66	1.01183	0.92569	0.00326	-0.00094336		102.66	-8.26581	0.92569	0.02514	0.02438		102.66	0.09369	0.19932	-0.02564	-0.03018
102.727	1.06607	0.92586	-3.38348e-05	-0.000860885		102.727	-8.2658	0.92586	0.02494	0.02436		102.727	0.05754	0.1994	-0.03349	-0.03019
102.793	0.91861	0.92705	-0.00446	-0.000836306		102.793	-8.26578	0.92705	0.0197	0.02431		102.793	0.0595	0.19927	-0.03397	-0.03019
102.86	1.07439	0.92971	-0.00518	-0.000770922		102.86	-8.26576	0.92971	0.02265	0.02429		102.86	0.27248	0.19913	-0.028	-0.03022
102.927	0.95398	0.93214	-0.0051	-0.000687169		102.927	-8.26576	0.93214	0.02235	0.02429		102.927	0.09651	0.199	-0.02971	-0.03022
102.993	0.93477	0.93477	-6.36206e-05	-0.000536943		102.993	-8.26576	0.93477	0.01951	0.0243		102.993	0.15331	0.19892	-0.03615	-0.03023
103.06	0.96718	0.93492	-0.000123964	-0.000436495		103.06	-8.26575	0.93492	0.0261	0.02438		103.06	0.28421	0.19884	-0.02897	-0.03022
103.127	0.90397	0.93566	0.00162	-0.000408319		103.127	-8.26575	0.93566	0.03027	0.02445		103.127	0.2477	0.19868	-0.03332	-0.03023
103.193	1.13085	0.93674	0.000311996	-0.000388207		103.193	-8.26578	0.93674	0.02381	0.02448		103.193	0.1766	0.19866	-0.03389	-0.03023
103.26	1.06944	0.93801	5.50124e-05	-0.000377261		103.26	-8.26581	0.93801	0.02351	0.0245		103.26	0.18762	0.19842	-0.03641	-0.03023
103.327	0.97831	0.93778	0.00288	-0.000282579		103.327	-8.26583	0.93778	0.02771	0.02439		103.327	0.18964	0.19828	-0.02704	-0.03021
103.393	1.12252	0.93828	-0.0011	-0.000202341		103.393	-8.26587	0.93828	0.02776	0.02443		103.393	0.12208	0.1981	-0.03036	-0.03022
103.46	0.99298	0.93913	-0.00313	-0.000152261		103.46	-8.26589	0.93913	0.02527	0.02442		103.46	0.07158	0.19785	-0.02341	-0.03025
103.527	0.94823	0.9404	-0.000646898	-5.77795e-05		103.527	-8.2659	0.9404	0.02651	0.02443		103.527	0.26565	0.19776	-0.04093	-0.03027
103.593	1.06873	0.94152	0.00363	-4.90345e-05		103.593	-8.26592	0.94152	0.02584	0.02443		103.593	0.3291	0.19708	-0.03744	-0.03026
103.66	0.97342	0.94127	-0.00143	-4.14041e-05		103.66	-8.26595	0.94127	0.02459	0.02452		103.66	0.19029	0.19687	-0.02406	-0.03027
103.727	0.91226	0.94205	0.00159	-2.12298e-05		103.727	-8.26596	0.94205	0.02776	0.02447		103.727	0.09782	0.19689	-0.02975	-0.03027
103.793	0.90531	0.94174	0.00239	3.11919e-05		103.793	-8.26598	0.94174	0.02399	0.0244		103.793	0.18249	0.19692	-0.04468	-0.03026
103.86	0.90982	0.94206	-0.00105	3.64363e-05		103.86	-8.26601	0.94206	0.02601	0.02437		103.86	0.08912	0.19712	-0.03426	-0.03029
103.927	0.93787	0.94305	-0.0016	5.31837e-05		103.927	-8.26604	0.94305	0.02719	0.02437		103.927	0.13494	0.1969	-0.02774	-0.03031
103.993	0.90631	0.94471	0.00355	7.61031e-05		103.993	-8.26605	0.94471	0.0289	0.02442		103.993	0.12089	0.19699	-0.02728	-0.0303
104.06	0.94812	0.94455	0.00247	9.29248e-05		104.06	-8.26608	0.94455	0.02557	0.02434		104.06	0.09506	0.19684	-0.03306	-0.03031
104.127	0.91438	0.94796	0.000251514	0.000104945		104.127	-8.26609	0.94796	0.02878	0.02436		104.127	0.13235	0.19704	-0.02722	-0.03031
104.193	0.914	0.94905	0.00503	0.000134833		104.193	-8.26611	0.94905	0.02368	0.02438		104.193	0.16806	0.197	-0.03611	-0.0303
104.26	0.88637	0.94886	-0.000608679	0.000185893		104.26	-8.26614	0.94886	0.02725	0.02437		104.26	0.41704	0.19687	-0.03861	-0.0303
104.327	0.85103	0.94823	-0.00139	0.000182371		104.327	-8.26615	0.94823	0.02712	0.02438		104.327	0.39328	0.19687	-0.03403	-0.03031
104.393	0.79186	0.94823	0.00507	0.000186712		104.393	-8.26617	0.94823	0.02697	0.02436		104.393	0.14978	0.19674	-0.01636	-0.03032
104.46	0.78765	0.94992	0.00422	0.000203088		104.46	-8.26618	0.94992	0.02647	0.02435		104.46	0.16482	0.1969	-0.02965	-0.03032
104.527	0.8311	0.95005	0.000193915	0.000269531		104.527	-8.26621	0.95005	0.02343	0.02426		104.527	0.14105	0.19654	-0.03527	-0.03031
104.593	0.73292	0.95141	0.00156	0.000313801		104.593	-8.26623	0.95141	0.02463	0.02424		104.593	0.26894	0.1961	-0.03227	-0.03029
104.66	0.77802	0.9522	-0.000651847	0.000363676		104.66	-8.26626	0.9522	0.02807	0.02416		104.66	0.34082	0.19589	-0.02839	-0.03029
104.727	0.84789	0.95299	-0.000913133	0.000410359		104.727	-8.26627	0.95299	0.02596	0.02422		104.727	0.05292	0.19553	-0.03045	-0.03029
104.793	0.85625	0.9543	-0.00192	0.000426262		104.793	-8.2663	0.9543	0.02497	0.02427		104.793	0.39458	0.1955	-0.02992	-0.03027
104.86	0.92904	0.95485	-0.00506	0.000400181		104.86	-8.26633	0.95485	0.02595	0.0243		104.86	0.21465	0.19574	-0.03051	-0.03026
104.927	0.84107	0.95432	0.00508	0.000411961		104.927	-8.26636	0.95432	0.02804	0.02433		104.927	0.35792	0.19565	-0.03369	-0.03026
104.993	1.1012	0.95411	0.00229	0.000387314		104.993	-8.2664	0.95411	0.02516	0.02435		104.993	0.24457	0.19512	-0.03535	-0.03023
105.06	0.9532	0.95727	-0.00296	0.000473721		105.06	-8.26644	0.95727	0.02498	0.0244		105.06	0.35797	0.19467	-0.04076	-0.03022
105.127	1.02957	0.95772	0.000826704	0.000499514		105.127	-8.26647	0.95772	0.02564	0.02441		105.127	0.54136	0.1943	-0.03305	-0.03021
105.193	1.00824	0.95782	-0.00317	0.000599424		105.193	-8.26649	0.95782	0.02474	0.02445		105.193	0.16485	0.19401	-0.02916	-0.03022
105.26	0.9292	0.95809	0.0017	0.000671945		105.26	-8.26651	0.95809	0.02479	0.02447		105.26	0.11425	0.19367	-0.02434	-0.03025
105.327	1.00624	0.95791	-0.00156	0.000649738		105.327	-8.26654	0.95791	0.03151	0.02451		105.327	0.09666	0.19375	-0.02162	-0.03025
105.393	0.9127	0.95651	-0.00158	0.000657893		105.393	-8.26656	0.95651	0.02748	0.02458		105.393	0.1142	0.19372	-0.0292	-0.03027
105.46	1.02094	0.95597	-0.000679618	0.00066746		105.46	-8.26659	0.95597	0.02436	0.02455		105.46	0.26051	0.19355	-0.02607	-0.03027
105.527	0.92826	0.95585	0.000418639	0.000699418		105.527	-8.26661	0.95585	0.02159	0.02464		105.527	0.10268	0.19287	-0.02775	-0.03028
105.593	0.99534	0.95626	0.000510069	0.000671983		105.593	-8.26663	0.95626	0.02088	0.02462		105.593	0.12296	0.19254	-0.02989	-0.03028
105.66	0.87162	0.95662	-0.00102	0.000762637		105.66	-8.26664	0.95662	0.02428	0.02457		105.66	0.03269	0.19277	-0.01769	-0.03027
105.727	1.08881	0.95851	0.00365	0.000785808		105.727	-8.26667	0.95851	0.02354	0.02467		105.727	0.26028	0.19233	-0.01505	-0.03026
105.793	0.98123	0.95825	0.00107	0.000757929		105.793	-8.26668	0.95825	0.02233	0.02477		105.793	0.13219	0.19194	-0.03406	-0.03027
105.86	1.02417	0.95881	-0.00161	0.000793555		105.86	-8.2667	0.95881	0.02557	0.02482		105.86	0.33797	0.19171	-0.02834	-0.03029
105.927	0.93916	0.95811	0.00223	0.000787425		105.927	-8.26673	0.95811	0.02274	0.02483		105.927	0.06319	0.19158	-0.0275	-0.03034
105.993	0.79053	0.95831	0.0014	0.000788543		105.993	-8.26675	0.95831	0.02418	0.02488		105.993	0.05735	0.19182	-0.02905	-0.03034
106.06	0.95231	0.95807	0.00302	0.000750167		106.06	-8.26677	0.95807	0.0265	0.02488		106.06	0.1234	0.19169	-0.03329	-0.03035
106.127	0.94241	0.95796	0.000818978	0.000761641		106.127	-8.2668	0.95796	0.02456	0.02491		106.127	0.07883	0.19159	-0.03773	-0.03033
106.193	0.9924	0.95814	0.00279	0.000806051		106.193	-8.26682	0.95814	0.02873	0.02498		106.193	0.35169	0.19136	-0.04073	-0.03033
106.26	1.00489	0.95748	0.0035	0.000859665		106.26	-8.26685	0.95748	0.02621	0.02502		106.26	0.2558	0.19117	-0.03404	-0.03032
106.327	1.01071	0.95743	0.00797	0.000923645		106.327	-8.26688	0.95743	0.02402	0.02505		106.327	0.13683	0.19076	-0.03587	-0.0303
106.393	0.99691	0.95869	0.00574	0.000924		106.393	-8.2669	0.95869	0.02988	0.02512		106.393	0.16441	0.19058	-0.03037	-0.03029
106.46	0.81328	0.95985	0.00247	0.000891117		106.46	-8.26693	0.95985	0.02951	0.02508		106.46	0.19359	0.19028	-0.02192	-0.03028
106.527	0.95511	0.96048	-0.0013	0.000863915		106.527	-8.26695	0.96048	0.02936	0.02504		106.527	0.23311	0.18997	-0.01772	-0.03028
106.593	0.89699	0.95758	0.0022	0.000859629		106.593	-8.26697	0.95758	0.02458	0.02506		106.593	0.10374	0.19007	-0.02573	-0.03029
106.66	0.77883	0.95602	0.00652	0.000865983		106.66	-8.26698	0.95602	0.02047	0.02507		106.66	0.11132	0.18957	-0.02234	-0.03028
106.727	0.85003	0.95666	0.00472	0.000830801		106.727	-8.26699	0.95666	0.02542	0.02508		106.727	0.08166	0.18962	-0.02763	-0.0303
106.793	1.02139	0.95619	0.00477	0.000884298		106.793	-8.26701	0.95619	0.02679	0.02507		106.793	0.21714	0.18982	-0.03129	-0.03033
106.86	0.93645	0.95482	0.00575	0.000925587		106.86	-8.26702	0.95482	0.02451	0.02506		106.86	0.35106	0.18941	-0.03012	-0.03034
106.926	0.95247	0.95312	0.00162	0.000929906		106.926	-8.26702	0.95312	0.02622	0.02505		106.926	0.28597	0.1895	-0.02751	-0.03034
106.993	0.88801	0.95031	-0.000478589	0.000929592		106.993	-8.26703	0.95031	0.02839	0.02496		106.993	0.13796	0.1894	-0.02297	-0.03035
107.06	0.9258	0.94898	0.00223	0.000969138		107.06	-8.26704	0.94898	0.02007	0.02497		107.06	0.11258	0.18923	-0.01994	-0.03036
107.126	0.90901	0.94868	0.00307	0.00099112		107.126	-8.26706	0.94868	0.02019	0.02492		107.126	0.16563	0.18918	-0.03424	-0.03036
107.193	0.99201	0.94973	-0.000293917	0.000923025		107.193	-8.26708	0.94973	0.0182	0.02492		107.193	0.21488	0.18896	-0.02439	-0.03037
107.26	0.97665	0.95059	-0.00162	0.000936284		107.26	-8.26709	0.95059	0.02243	0.02491		107.26	0.2429	0.18871	-0.0272	-0.0304
107.326	1.0405	0.95077	-0.00321	0.000990838		107.326	-8.26712	0.95077	0.02639	0.0249		107.326	0.13782	0.18889	-0.0264	-0.0304
107.393	0.95799	0.95233	-0.00393	0.000972619		107.393	-8.26713	0.95233	0.01818	0.02486		107.393	0.10394	0.18893	-0.02992	-0.0304
107.46	1.10556	0.95304	5.7953e-05	0.000972087		107.46	-8.26715	0.95304	0.02389	0.02483		107.46	0.21352	0.18904	-0.02643	-0.03041
107.526	0.92319	0.95445	-0.000513914	0.001		107.526	-8.26717	0.95445	0.02238	0.02477		107.526	0.14891	0.18863	-0.02563	-0.03041
107.593	0.94749	0.95367	0.00178	0.001		107.593	-8.26719	0.95367	0.02152	0.02479		107.593	0.13356	0.18861	-0.01979	-0.0304
107.66	0.94658	0.95402	-0.00124	0.00107		107.66	-8.26721	0.95402	0.02569	0.02477		107.66	0.12606	0.18876	-0.01715	-0.03037
107.726	0.9284	0.95508	-0.00127	0.00113		107.726	-8.26723	0.95508	0.02115	0.02478		107.726	0.15993	0.18884	-0.0227	-0.03036
107.793	1.036	0.95509	0.000250137	0.0011		107.793	-8.26726	0.95509	0.02391	0.02479		107.793	0.20142	0.18866	-0.02792	-0.03036
107.86	1.02146	0.95864	0.00305	0.00111		107.86	-8.26728	0.95864	0.01596	0.02477		107.86	0.08296	0.18868	-0.03454	-0.03035
107.926	1.02213	0.95932	-0.00114	0.00111		107.926	-8.26731	0.95932	0.01809	0.02476		107.926	0.12572	0.18862	-0.02659	-0.03035
107.993	1.01599	0.96136	-0.00148	0.0011		107.993	-8.26732	0.96136	0.01845	0.02473		107.993	0.02414	0.1885	-0.02474	-0.03035
108.06	0.97425	0.9618	0.000467472	0.00111		108.06	-8.26735	0.9618	0.02855	0.02477		108.06	0.11018	0.18828	-0.0289	-0.03033
108.126	1.06116	0.96211	0.00244	0.00113		108.126	-8.26737	0.96211	0.02893	0.02474		108.126	0.26761	0.18788	-0.02055	-0.03031
108.193	0.89862	0.96201	-0.00111	0.00112		108.193	-8.26739	0.96201	0.02418	0.02476		108.193	0.11983	0.18709	-0.03837	-0.03029
108.26	0.98215	0.96043	0.00153	0.00117		108.26	-8.26741	0.96043	0.02612	0.02475		108.26	0.33365	0.18653	-0.03264	-0.0303
108.326	1.04118	0.96005	0.00231	0.00113		108.326	-8.26742	0.96005	0.02324	0.02479		108.326	0.10469	0.18681	-0.03185	-0.0303
108.393	1.18659	0.95766	0.00727	0.00111		108.393	-8.26745	0.95766	0.0279	0.02481		108.393	0.09581	0.18678	-0.02845	-0.03028
108.46	0.9274	0.95777	0.00151	0.0011		108.46	-8.26747	0.95777	0.02786	0.02481		108.46	0.12854	0.18657	-0.03299	-0.03029
108.526	0.85053	0.95689	0.00508	0.00109		108.526	-8.26748	0.95689	0.0263	0.02478		108.526	0.16564	0.18643	-0.0227	-0.0303
108.593	0.97349	0.95421	0.00453	0.00112		108.593	-8.2675	0.95421	0.0279	0.02482		108.593	0.11986	0.18682	-0.02819	-0.0303
108.66	1.06552	0.95256	-0.00307	0.00111		108.66	-8.26752	0.95256	0.02734	0.02482		108.66	0.34058	0.18686	-0.03662	-0.03032
108.726	0.93294	0.95188	0.00421	0.00114		108.726	-8.26755	0.95188	0.02508	0.02478		108.726	0.36847	0.1873	-0.03239	-0.03037
108.793	0.9141	0.95204	0.00272	0.00111		108.793	-8.26755	0.95204	0.02078	0.02478		108.793	0.26407	0.18782	-0.03281	-0.0304
108.86	0.99619	0.95031	0.00187	0.00109		108.86	-8.26757	0.95031	0.02627	0.02477		108.86	0.17485	0.18826	-0.02656	-0.03041
108.926	0.95802	0.94977	-0.00247	0.00108		108.926	-8.26759	0.94977	0.02193	0.02484		108.926	0.04306	0.18824	-0.03596	-0.03041
108.993	0.97172	0.94776	0.00154	0.00106		108.993	-8.2676	0.94776	0.01988	0.02483		108.993	0.18283	0.18815	-0.02327	-0.03043
109.06	1.09843	0.94721	0.000113841	0.00106		109.06	-8.26762	0.94721	0.02541	0.02479		109.06	0.14632	0.188	-0.02494	-0.03043
109.126	0.95246	0.94455	-0.00379	0.00104		109.126	-8.26764	0.94455	0.03011	0.02481		109.126	0.19025	0.18755	-0.03208	-0.03043
109.193	1.03177	0.94266	0.00185	0.00106		109.193	-8.26766	0.94266	0.02405	0.02485		109.193	0.40136	0.18684	-0.03081	-0.03042
109.26	0.89779	0.9405	-0.0017	0.00109		109.26	-8.26769	0.9405	0.02354	0.02487		109.26	0.14987	0.18696	-0.02934	-0.03044
109.326	1.15688	0.93955	-0.0017	0.00109		109.326	-8.26771	0.93955	0.0256	0.0249		109.326	0.23906	0.18728	-0.04049	-0.03045
109.393	0.9876	0.94058	-0.000611037	0.00105		109.393	-8.26775	0.94058	0.02535	0.02492		109.393	0.21883	0.18766	-0.03474	-0.03046
109.46	1.05497	0.94039	0.00113	0.00102		109.46	-8.26777	0.94039	0.02736	0.02494		109.46	0.11062	0.18757	-0.03845	-0.03045
109.526	0.93743	0.93976	2.68485e-05	0.00103		109.526	-8.2678	0.93976	0.02682	0.02496		109.526	0.34974	0.1873	-0.0381	-0.03044
109.593	1.0072	0.93875	0.000236024	0.000964126		109.593	-8.26782	0.93875	0.02746	0.02493		109.593	0.24044	0.1871	-0.03436	-0.03047
109.66	0.94947	0.93742	0.00137	0.000896526		109.66	-8.26785	0.93742	0.02493	0.02489		109.66	0.289	0.1875	-0.03337	-0.03049
109.726	1.0616	0.93671	-2.77427e-05	0.000832266		109.726	-8.26788	0.93671	0.02637	0.02494		109.726	0.26432	0.18789	-0.03329	-0.03052
109.793	1.0848	0.93626	-0.00345	0.000784654		109.793	-8.26791	0.93626	0.02197	0.02489		109.793	0.23188	0.18791	-0.03225	-0.03054
109.86	0.96724	0.93778	-0.00113	0.000781027		109.86	-8.26793	0.93778	0.02696	0.02484		109.86	0.371	0.18816	-0.03805	-0.03058
109.926	0.83821	0.93681	-0.000120904	0.000811242		109.926	-8.26796	0.93681	0.02512	0.02478		109.926	0.37219	0.18842	-0.03643	-0.03058
109.993	0.91139	0.93641	0.000696814	0.000789841		109.993	-8.26799	0.93641	0.02507	0.02478		109.993	0.14796	0.18837	-0.03288	-0.03059
110.06	1.04332	0.9366	-0.00067167	0.000712173		110.06	-8.26802	0.9366	0.02821	0.02484		110.06	0.08077	0.18821	-0.0182	-0.03058
110.126	1.0743	0.93576	0.0043	0.000696186		110.126	-8.26805	0.93576	0.02739	0.02483		110.126	0.02708	0.1879	-0.02962	-0.03059
110.193	0.85504	0.93444	0.00104	0.000693296		110.193	-8.26807	0.93444	0.02395	0.02486		110.193	0.26854	0.18785	-0.03202	-0.03058
110.26	0.77677	0.93338	-0.000210653	0.000647988		110.26	-8.26809	0.93338	0.02561	0.02491		110.26	0.18309	0.18795	-0.03137	-0.03058
110.326	0.78493	0.93293	0.0036	0.000598134		110.326	-8.2681	0.93293	0.01653	0.02485		110.326	0.06544	0.18767	-0.02873	-0.03059
110.393	0.83869	0.93263	0.00256	0.000625497		110.393	-8.26813	0.93263	0.0256	0.02476		110.393	0.01114	0.18768	-0.03265	-0.03059
110.46	0.8822	0.93144	0.00381	0.000615662		110.46	-8.26815	0.93144	0.02324	0.02476		110.46	0.21681	0.18774	-0.04091	-0.03059
110.526	1.01172	0.93137	-0.00449	0.000586667		110.526	-8.26817	0.93137	0.02367	0.02478		110.526	0.38769	0.18768	-0.04291	-0.03058
110.593	0.9964	0.92933	0.000292612	0.000567107		110.593	-8.2682	0.92933	0.02531	0.02487		110.593	0.5796	0.18713	-0.04091	-0.0306
110.66	0.95559	0.92738	0.00391	0.000567014		110.66	-8.26821	0.92738	0.02533	0.02491		110.66	0.45307	0.18733	-0.02473	-0.0306
110.726	1.06373	0.92504	0.00171	0.000554316		110.726	-8.26824	0.92504	0.02562	0.02488		110.726	0.27051	0.18731	-0.03544	-0.03059
110.793	1.02015	0.92351	0.00242	0.000558633		110.793	-8.26827	0.92351	0.02249	0.02497		110.793	0.19012	0.18715	-0.02759	-0.03059
110.86	1.05722	0.92089	0.00332	0.000527333		110.86	-8.26831	0.92089	0.02239	0.02498		110.86	0.12466	0.18738	-0.02867	-0.03059
110.926	0.83522	0.92132	0.00513	0.000484831		110.926	-8.26833	0.92132	0.02524	0.02502		110.926	0.25479	0.18748	-0.03264	-0.03058
110.993	0.92154	0.92118	0.00582	0.00046238		110.993	-8.26835	0.92118	0.02554	0.02504		110.993	0.25197	0.18713	-0.03428	-0.03057
111.06	0.95782	0.92106	0.00455	0.000435899		111.06	-8.26838	0.92106	0.02832	0.025		111.06	0.11181	0.18673	-0.03255	-0.03056
111.126	0.7935	0.92047	0.00222	0.000450636		111.126	-8.26842	0.92047	0.02798	0.02504		111.126	0.2235	0.18665	-0.03556	-0.03056
111.193	1.14588	0.9186	0.00594	0.000428302		111.193	-8.26845	0.9186	0.02485	0.02503		111.193	0.24099	0.18695	-0.02562	-0.03056
111.26	0.89931	0.91606	-0.000633019	0.000339879		111.26	-8.26848	0.91606	0.02211	0.02507		111.26	0.18476	0.18663	-0.02308	-0.03056
111.326	0.93951	0.91518	0.000874931	0.000307717		111.326	-8.2685	0.91518	0.02178	0.02514		111.326	0.33455	0.18594	-0.03191	-0.03055
111.393	0.82244	0.91449	7.33751e-05	0.000258901		111.393	-8.26854	0.91449	0.03172	0.0252		111.393	0.11375	0.18565	-0.03092	-0.03052
111.46	0.87897	0.91367	0.00125	0.000188394		111.46	-8.26858	0.91367	0.02311	0.0251		111.46	0.07346	0.18511	-0.02164	-0.03053
111.526	0.84586	0.91281	-0.00298	0.000108629		111.526	-8.26862	0.91281	0.0268	0.02501		111.526	0.09751	0.18522	-0.04322	-0.03051
111.593	0.76935	0.91088	0.000651169	0.000141664		111.593	-8.26866	0.91088	0.02533	0.02497		111.593	0.16988	0.18514	-0.03559	-0.0305
111.66	0.80338	0.91107	0.000684842	8.03674e-05		111.66	-8.26869	0.91107	0.03154	0.02495		111.66	0.35335	0.185	-0.03857	-0.0305
111.726	0.86001	0.91069	-4.72777e-05	4.74784e-05		111.726	-8.26872	0.91069	0.02737	0.02499		111.726	0.24846	0.18502	-0.02686	-0.03051
111.793	0.96423	0.90638	-0.00403	-7.06171e-05		111.793	-8.26875	0.90638	0.02517	0.02494		111.793	0.17302	0.18515	-0.0319	-0.03051
111.86	0.94026	0.90605	0.00034555	-0.000135541		111.86	-8.26878	0.90605	0.02241	0.02492		111.86	0.22241	0.18482	-0.03788	-0.03049
111.926	0.73715	0.90685	-0.000220604	-0.000237989		111.926	-8.26882	0.90685	0.02876	0.02492		111.926	0.45015	0.18484	-0.04286	-0.03049
111.993	0.76272	0.90591	0.000497061	-0.00035459		111.993	-8.26887	0.90591	0.02441	0.02487		111.993	0.5575	0.18486	-0.03985	-0.03049
112.059	0.93829	0.90381	0.00105	-0.000416793		112.059	-8.26891	0.90381	0.0283	0.02483		112.059	0.1907	0.18455	-0.03325	-0.03049
112.126	0.92839	0.90245	-0.00464	-0.000488321		112.126	-8.26894	0.90245	0.02668	0.02484		112.126	0.22512	0.18445	-0.03595	-0.0305
112.193	0.84595	0.90195	-0.00232	-0.000612625		112.193	-8.26898	0.90195	0.02393	0.02491		112.193	0.25729	0.18434	-0.03729	-0.03049
112.259	0.87402	0.90225	-0.000515439	-0.000696629		112.259	-8.26901	0.90225	0.02813	0.02492		112.259	0.39955	0.1845	-0.03925	-0.03048
112.326	0.79246	0.90223	-0.0013	-0.000705678		112.326	-8.26904	0.90223	0.02046	0.02491		112.326	0.44397	0.18455	-0.04419	-0.03046
112.393	0.8164	0.90077	-0.00127	-0.000796011		112.393	-8.26908	0.90077	0.01972	0.02498		112.393	0.31555	0.18432	-0.04459	-0.03046
112.459	0.81925	0.89784	0.00192	-0.000810173		112.459	-8.2691	0.89784	0.02628	0.02498		112.459	0.37915	0.18439	-0.03502	-0.03046
112.526	0.79121	0.89579	0.00327	-0.000848795		112.526	-8.26914	0.89579	0.02573	0.02489		112.526	0.356	0.18408	-0.04196	-0.03046
112.593	0.80561	0.89324	0.00132	-0.000897672		112.593	-8.26917	0.89324	0.02774	0.02492		112.593	0.43152	0.18372	-0.04106	-0.03044
112.659	0.84277	0.89254	0.0016	-0.000945545		112.659	-8.2692	0.89254	0.02568	0.02491		112.659	0.47517	0.18332	-0.04269	-0.03044
112.726	0.89486	0.88904	-0.00261	-0.000948296		112.726	-8.26923	0.88904	0.02664	0.02491		112.726	0.49583	0.18339	-0.04176	-0.03044
112.793	0.93273	0.88896	0.000237625	-0.000972437		112.793	-8.26927	0.88896	0.02833	0.02493		112.793	0.4547	0.18299	-0.03912	-0.03043
112.859	0.8793	0.88831	0.00138	-0.000957832		112.859	-8.26931	0.88831	0.02622	0.02487		112.859	0.38629	0.18286	-0.0393	-0.03043
112.926	0.89021	0.88836	-0.00338	-0.000943054		112.926	-8.26934	0.88836	0.02567	0.02486		112.926	0.31099	0.18257	-0.04365	-0.0304
112.993	0.87107	0.88836	-0.00333	-0.000962042		112.993	-8.26938	0.88836	0.02277	0.02485		112.993	0.45367	0.18227	-0.0431	-0.03039
113.059	0.93831	0.88818	0.00148	-0.000973749		113.059	-8.26941	0.88818	0.02857	0.02488		113.059	0.38607	0.18248	-0.03984	-0.03042
113.126	0.95142	0.88795	0.000929258	-0.00102		113.126	-8.26945	0.88795	0.02482	0.02487		113.126	0.40934	0.18296	-0.03437	-0.03044
113.193	0.96719	0.88804	0.00211	-0.00102		113.193	-8.26949	0.88804	0.0252	0.02489		113.193	0.2798	0.18284	-0.03912	-0.03045
113.259	0.85694	0.88945	0.00175	-0.00102		113.259	-8.26954	0.88945	0.02291	0.02494		113.259	0.54891	0.18294	-0.04466	-0.03046
113.326	0.85633	0.89092	4.33881e-05	-0.00104		113.326	-8.26957	0.89092	0.02436	0.02496		113.326	0.75358	0.18298	-0.04967	-0.03048
113.393	0.79895	0.89222	-0.00132	-0.00105		113.393	-8.26961	0.89222	0.02682	0.02494		113.393	0.50723	0.1829	-0.03461	-0.03049
113.459	0.76505	0.89177	0.00311	-0.00102		113.459	-8.26964	0.89177	0.02395	0.02493		113.459	0.31131	0.18318	-0.04452	-0.03051
113.526	0.88759	0.8908	0.00448	-0.00106		113.526	-8.26968	0.8908	0.03017	0.02489		113.526	0.22988	0.18305	-0.02507	-0.0305
113.593	0.82988	0.89062	0.00118	-0.00102		113.593	-8.26972	0.89062	0.02922	0.02488		113.593	0.10162	0.18282	-0.04316	-0.03052
113.659	0.90666	0.89184	-0.00341	-0.00103		113.659	-8.26976	0.89184	0.02076	0.02488		113.659	0.24601	0.1829	-0.04501	-0.03054
113.726	0.85802	0.89392	0.00229	-0.00107		113.726	-8.2698	0.89392	0.01908	0.02501		113.726	0.3547	0.18277	-0.02803	-0.03054
113.793	0.80565	0.89533	0.00123	-0.00114		113.793	-8.26985	0.89533	0.02012	0.02502		113.793	0.22554	0.18292	-0.03453	-0.03053
113.859	0.90141	0.8967	0.000138388	-0.00122		113.859	-8.26989	0.8967	0.02234	0.02507		113.859	0.32443	0.18259	-0.03776	-0.03051
113.926	0.78618	0.89709	-0.00227	-0.0012		113.926	-8.26993	0.89709	0.02668	0.02504		113.926	0.37918	0.1823	-0.03745	-0.03051
113.993	0.7794	0.89597	-0.00163	-0.00118		113.993	-8.26998	0.89597	0.02656	0.02504		113.993	0.37838	0.18285	-0.03464	-0.03051
114.059	0.80452	0.8941	-0.00449	-0.00122		114.059	-8.27002	0.8941	0.0239	0.02507		114.059	0.34223	0.18267	-0.04049	-0.03052
114.126	0.80293	0.89182	-0.00349	-0.00127		114.126	-8.27006	0.89182	0.02685	0.02507		114.126	0.3395	0.18278	-0.0412	-0.03051
114.193	0.84184	0.89211	-0.0031	-0.00131		114.193	-8.2701	0.89211	0.02496	0.02512		114.193	0.57981	0.18267	-0.04295	-0.03049
114.259	0.96631	0.89095	-0.00481	-0.00133		114.259	-8.27015	0.89095	0.02674	0.02517		114.259	0.536	0.18219	-0.04428	-0.03047
114.326	0.93314	0.8922	-0.000485905	-0.00139		114.326	-8.27019	0.8922	0.02303	0.02519		114.326	0.71654	0.18203	-0.04913	-0.03047
114.393	0.93437	0.89218	-0.00391	-0.00141		114.393	-8.27022	0.89218	0.02206	0.02522		114.393	0.66318	0.18187	-0.04551	-0.03047
114.459	0.86915	0.89148	0.00021629	-0.00147		114.459	-8.27025	0.89148	0.02541	0.02518		114.459	0.59745	0.18138	-0.03546	-0.03046
114.526	0.8473	0.89326	-0.00201	-0.00152		114.526	-8.27029	0.89326	0.02216	0.02518		114.526	0.28674	0.18072	-0.02626	-0.03046
114.593	0.76464	0.89139	-0.00588	-0.0016		114.593	-8.27033	0.89139	0.02013	0.02521		114.593	0.07334	0.18029	-0.03644	-0.03047
114.659	0.93353	0.89171	-0.00439	-0.00162		114.659	-8.27036	0.89171	0.02495	0.02524		114.659	0.14301	0.18054	-0.03584	-0.03047
114.726	0.94625	0.89132	-0.00641	-0.00166		114.726	-8.27039	0.89132	0.02479	0.02531		114.726	0.26856	0.18036	-0.03087	-0.03047
114.793	0.89139	0.89156	-0.00665	-0.00161		114.793	-8.27043	0.89156	0.01851	0.02528		114.793	0.35764	0.17999	-0.04059	-0.03044
114.859	0.97424	0.89311	-0.00562	-0.00165		114.859	-8.27048	0.89311	0.02036	0.02532		114.859	0.31484	0.17914	-0.04695	-0.03041
114.926	0.70303	0.89355	0.00223	-0.00163		114.926	-8.27052	0.89355	0.02002	0.02531		114.926	0.38149	0.17855	-0.033	-0.03041
114.993	1.00175	0.89374	-0.00466	-0.00171		114.993	-8.27056	0.89374	0.02357	0.02536		114.993	0.0532	0.17841	-0.04062	-0.03041
115.059	1.00267	0.89483	-0.00101	-0.00177		115.059	-8.27061	0.89483	0.02788	0.02532		115.059	0.25315	0.17869	-0.04833	-0.0304
115.126	0.75154	0.89656	-0.00466	-0.00184		115.126	-8.27066	0.89656	0.02281	0.02535		115.126	0.60806	0.17823	-0.0301	-0.0304
115.193	0.89423	0.89463	-0.00505	-0.00187		115.193	-8.2707	0.89463	0.02524	0.02538		115.193	0.13547	0.17782	-0.04333	-0.03039
115.259	0.93139	0.89388	-0.00526	-0.00188		115.259	-8.27075	0.89388	0.02632	0.02538		115.259	0.25374	0.17729	-0.03455	-0.03038
115.326	0.87832	0.89654	-0.00725	-0.00195		115.326	-8.27078	0.89654	0.02341	0.02538		115.326	0.41661	0.17675	-0.03833	-0.03038
115.393	0.85317	0.89668	-0.00936	-0.00202		115.393	-8.27081	0.89668	0.02305	0.0254		115.393	0.25353	0.17661	-0.03805	-0.03036
115.459	0.79556	0.89787	-0.00301	-0.00217		115.459	-8.27085	0.89787	0.02639	0.02539		115.459	0.26585	0.17588	-0.03802	-0.03034
115.526	0.86414	0.89753	-0.00983	-0.00217		115.526	-8.27091	0.89753	0.02785	0.02536		115.526	0.33902	0.1759	-0.03571	-0.03035
115.593	1.02581	0.89629	-0.00661	-0.00227		115.593	-8.27095	0.89629	0.02712	0.02531		115.593	0.31769	0.17567	-0.03417	-0.03035
115.659	0.956	0.8958	-0.00338	-0.00236		115.659	-8.271	0.8958	0.02059	0.02527		115.659	0.32793	0.17564	-0.03598	-0.03034
115.726	0.82416	0.89636	-0.00759	-0.00241		115.726	-8.27105	0.89636	0.02704	0.0253		115.726	0.29458	0.1753	-0.03913	-0.03035
115.793	0.80266	0.8969	-0.00132	-0.00244		115.793	-8.27109	0.8969	0.02536	0.02532		115.793	0.48715	0.17539	-0.03438	-0.03034
115.859	0.74589	0.89545	-0.00769	-0.00256		115.859	-8.27114	0.89545	0.02108	0.02531		115.859	0.46172	0.17539	-0.0408	-0.03034
115.926	0.77366	0.89558	-0.00309	-0.00267		115.926	-8.27118	0.89558	0.02717	0.02527		115.926	0.51829	0.17556	-0.04307	-0.03034
115.993	0.82742	0.89666	-0.00653	-0.00278		115.993	-8.27123	0.89666	0.02219	0.02529		115.993	0.46466	0.17523	-0.03502	-0.03034
116.059	0.80354	0.89672	-0.00198	-0.00292		116.059	-8.27128	0.89672	0.02629	0.0253		116.059	0.30896	0.17498	-0.03665	-0.03035
116.126	0.97906	0.89711	-0.00305	-0.00303		116.126	-8.27133	0.89711	0.0265	0.02528		116.126	0.10498	0.1752	-0.0356	-0.03034
116.193	0.98969	0.89547	0.0026	-0.00317		116.193	-8.27138	0.89547	0.02143	0.02521		116.193	0.11792	0.17499	-0.03596	-0.03035
116.259	0.94291	0.89402	0.00152	-0.00339		116.259	-8.27144	0.89402	0.02593	0.02515		116.259	0.33772	0.17516	-0.04501	-0.03034
116.326	1.00701	0.89479	-0.00168	-0.00347		116.326	-8.27149	0.89479	0.02707	0.02507		116.326	0.25676	0.17471	-0.03705	-0.03032
116.393	0.931	0.89495	0.00018387	-0.00359		116.393	-8.27154	0.89495	0.02769	0.02509		116.393	0.05135	0.17441	-0.03319	-0.03033
116.459	1.0383	0.89407	-0.00457	-0.00378		116.459	-8.27158	0.89407	0.0257	0.02504		116.459	0.08543	0.17463	-0.03552	-0.03032
116.526	1.09367	0.89368	-0.00394	-0.00385		116.526	-8.27162	0.89368	0.02357	0.02503		116.526	0.16869	0.17494	-0.03771	-0.03031
116.593	1.11033	0.89342	-0.00075478	-0.00401		116.593	-8.27167	0.89342	0.03203	0.02499		116.593	0.20902	0.1749	-0.02904	-0.03032
116.659	0.98625	0.89318	-0.00215	-0.00419		116.659	-8.2717	0.89318	0.02759	0.02499		116.659	0.19058	0.17476	-0.03074	-0.03032
116.726	1.04262	0.89333	-0.000412572	-0.0043		116.726	-8.27174	0.89333	0.02301	0.02493		116.726	0.38682	0.17488	-0.03845	-0.03031
116.793	0.99804	0.89337	0.00255	-0.00437		116.793	-8.27178	0.89337	0.02704	0.02491		116.793	0.27305	0.17444	-0.03163	-0.03031
116.859	0.97612	0.89386	0.000425578	-0.0045		116.859	-8.27182	0.89386	0.02321	0.02488		116.859	0.2897	0.17417	-0.03751	-0.0303
116.926	0.83742	0.89387	0.00456	-0.0047		116.926	-8.27186	0.89387	0.02287	0.02479		116.926	0.21027	0.17383	-0.0367	-0.03028
116.993	0.89995	0.89468	-0.000946734	-0.00486		116.993	-8.27191	0.89468	0.02511	0.02471		116.993	0.09843	0.17385	-0.03388	-0.03027
117.059	0.99468	0.89369	-0.000837631	-0.005		117.059	-8.27197	0.89369	0.02979	0.02475		117.059	0.000710484	0.17386	-0.02989	-0.03027
117.126	0.98106	0.89443	-0.00423	-0.00517		117.126	-8.27202	0.89443	0.02678	0.02474		117.126	0.16784	0.17414	-0.02469	-0.03025
117.192	1.0207	0.89649	-0.00422	-0.00531		117.192	-8.27206	0.89649	0.02815	0.02483		117.192	0.01304	0.17402	-0.03255	-0.03027
117.259	1.05101	0.89543	-0.00264	-0.00542		117.259	-8.27212	0.89543	0.02133	0.02482		117.259	0.07145	0.17434	-0.03482	-0.03026
117.326	0.88307	0.89629	0.00205	-0.00547		117.326	-8.27217	0.89629	0.02457	0.02478		117.326	0.27484	0.17427	-0.03531	-0.03026
117.392	0.76721	0.89652	0.000485257	-0.00554		117.392	-8.27223	0.89652	0.0283	0.02479		117.392	0.16039	0.17412	-0.02959	-0.03025
117.459	0.83278	0.89651	-0.00348	-0.00561		117.459	-8.27229	0.89651	0.02605	0.0248		117.459	0.20527	0.17359	-0.0367	-0.03022
117.526	1.0493	0.89763	-0.0012	-0.00569		117.526	-8.27235	0.89763	0.0279	0.02478		117.526	0.49837	0.17292	-0.04083	-0.03022
117.592	0.94007	0.89789	0.00126	-0.00579		117.592	-8.2724	0.89789	0.02681	0.02471		117.592	0.2704	0.17261	-0.04125	-0.03021
117.659	0.9618	0.8975	-0.00136	-0.00597		117.659	-8.27245	0.8975	0.02747	0.02469		117.659	0.58756	0.1721	-0.03015	-0.03022
117.726	0.91981	0.89611	0.0041	-0.00612		117.726	-8.2725	0.89611	0.02893	0.02462		117.726	0.14984	0.17186	-0.02753	-0.03021
117.792	0.88722	0.89536	-0.00209	-0.00629		117.792	-8.27254	0.89536	0.02394	0.02456		117.792	0.07681	0.17192	-0.03559	-0.03021
117.859	0.97324	0.89455	-0.00288	-0.00643		117.859	-8.27259	0.89455	0.02816	0.02454		117.859	0.02483	0.17241	-0.02839	-0.03021
117.926	0.95635	0.89369	-0.00193	-0.0065		117.926	-8.27265	0.89369	0.02808	0.0246		117.926	0.18285	0.17227	-0.03676	-0.03021
117.992	0.93211	0.89454	-0.00298	-0.00657		117.992	-8.2727	0.89454	0.0249	0.02461		117.992	0.05066	0.17182	-0.02923	-0.03021
118.059	0.90006	0.89292	-0.00247	-0.00664		118.059	-8.27275	0.89292	0.02889	0.0246		118.059	0.20402	0.17154	-0.03235	-0.0302
118.126	0.84716	0.89209	0.00461	-0.0067		118.126	-8.2728	0.89209	0.02851	0.02462		118.126	0.10292	0.1714	-0.03917	-0.03018
118.192	1.03479	0.89098	-0.00259	-0.00674		118.192	-8.27286	0.89098	0.02756	0.02467		118.192	0.0793	0.17165	-0.03518	-0.03018
118.259	0.89008	0.88972	-0.000786594	-0.00677		118.259	-8.27291	0.88972	0.02512	0.02469		118.259	0.06599	0.17178	-0.02974	-0.03021
118.326	0.78918	0.89226	-0.00724	-0.00696		118.326	-8.27296	0.89226	0.03111	0.02469		118.326	0.08338	0.17197	-0.03121	-0.03024
118.392	0.91339	0.88991	-0.0056	-0.00701		118.392	-8.27299	0.88991	0.02659	0.02466		118.392	0.03302	0.17248	-0.03052	-0.03027
118.459	1.03427	0.88869	-0.00672	-0.00713		118.459	-8.27304	0.88869	0.03055	0.0246		118.459	0.01105	0.173	-0.03485	-0.03032
118.526	0.76982	0.88974	-0.00771	-0.00718		118.526	-8.27309	0.88974	0.02829	0.02464		118.526	0.13471	0.17399	-0.03285	-0.03032
118.592	0.86408	0.88856	-0.000512026	-0.00725		118.592	-8.27313	0.88856	0.02266	0.02457		118.592	0.21105	0.17438	-0.03192	-0.03033
118.659	1.00586	0.88808	-0.00693	-0.0073		118.659	-8.27318	0.88808	0.02867	0.0245		118.659	0.17508	0.17451	-0.02718	-0.03032
118.726	0.77757	0.88787	-0.00718	-0.00736		118.726	-8.27322	0.88787	0.02689	0.02452		118.726	0.1184	0.17427	-0.02966	-0.03033
118.792	1.05828	0.88749	-0.01372	-0.00736		118.792	-8.27327	0.88749	0.02638	0.02452		118.792	0.00924	0.17491	-0.02055	-0.03033
118.859	0.8935	0.88774	-0.00467	-0.00746		118.859	-8.27332	0.88774	0.02445	0.02445		118.859	0.02842	0.17523	-0.04271	-0.03034
118.926	0.72141	0.88766	-0.01203	-0.00748		118.926	-8.27338	0.88766	0.01879	0.02442		118.926	0.36691	0.17531	-0.03504	-0.03035
118.992	0.82413	0.88567	-0.00954	-0.00755		118.992	-8.27343	0.88567	0.02378	0.0244		118.992	0.35688	0.17574	-0.03142	-0.03034
119.059	0.84886	0.88488	-0.00661	-0.00767		119.059	-8.2735	0.88488	0.02338	0.02447		119.059	0.08447	0.17611	-0.03027	-0.03036
119.126	0.87063	0.88557	-0.00457	-0.00777		119.126	-8.27356	0.88557	0.02145	0.02444		119.126	0.1672	0.17673	-0.02654	-0.03035
119.192	0.67336	0.88541	-0.00977	-0.00789		119.192	-8.27361	0.88541	0.02564	0.02444		119.192	0.17358	0.17678	-0.03734	-0.03034
119.259	0.80386	0.88711	-0.00849	-0.00794		119.259	-8.27366	0.88711	0.02199	0.02445		119.259	0.12362	0.17693	-0.03492	-0.03035
119.326	0.91473	0.88844	-0.00937	-0.00805		119.326	-8.27373	0.88844	0.02962	0.02447		119.326	0.09821	0.17729	-0.03048	-0.03036
119.392	0.84876	0.88789	-0.01227	-0.00807		119.392	-8.27379	0.88789	0.02618	0.02447		119.392	0.02137	0.17737	-0.03068	-0.03035
119.459	0.93468	0.88773	-0.01369	-0.00816		119.459	-8.27384	0.88773	0.02537	0.02446		119.459	0.15468	0.17766	-0.02571	-0.03034
119.526	0.7674	0.88674	-0.01473	-0.00828		119.526	-8.2739	0.88674	0.0206	0.02439		119.526	0.03005	0.17802	-0.03001	-0.03033
119.592	0.73236	0.88519	-0.02065	-0.00845		119.592	-8.27394	0.88519	0.02025	0.02438		119.592	0.26406	0.17836	-0.02963	-0.03034
119.659	0.96802	0.88358	-0.01114	-0.00859		119.659	-8.27399	0.88358	0.01742	0.0244		119.659	0.12196	0.17871	-0.02868	-0.03035
119.726	0.88744	0.8829	-0.01524	-0.00866		119.726	-8.27404	0.8829	0.02479	0.02436		119.726	0.2374	0.17874	-0.03346	-0.03035
119.792	0.8492	0.88163	-0.01788	-0.00879		119.792	-8.27409	0.88163	0.02377	0.0243		119.792	0.05108	0.17884	-0.03241	-0.03034
119.859	0.91264	0.88055	-0.00603	-0.00892		119.859	-8.27413	0.88055	0.02397	0.02427		119.859	0.06441	0.17898	-0.02871	-0.03033
119.926	0.94022	0.87809	-0.01443	-0.00901		119.926	-8.27419	0.87809	0.02077	0.02427		119.926	0.15206	0.17929	-0.02359	-0.03032
119.992	0.83298	0.87456	-0.01585	-0.00916		119.992	-8.27423	0.87456	0.023	0.02412		119.992	0.15414	0.17951	-0.03399	-0.03033
120.059	0.87184	0.87263	-0.01166	-0.00924		120.059	-8.27427	0.87263	0.01906	0.02408		120.059	0.11972	0.17947	-0.02272	-0.03034
120.126	0.80251	0.87051	-0.00815	-0.0094		120.126	-8.27432	0.87051	0.0242	0.02409		120.126	0.11231	0.17965	-0.03263	-0.03034
120.192	0.81445	0.87011	-0.0103	-0.00961		120.192	-8.27437	0.87011	0.02149	0.02405		120.192	0.08404	0.17996	-0.02868	-0.03035
120.259	0.88883	0.86975	-0.01506	-0.00977		120.259	-8.27441	0.86975	0.02079	0.02404		120.259	0.06812	0.18016	-0.02509	-0.03035
120.326	0.91159	0.87141	-0.01535	-0.00997		120.326	-8.27445	0.87141	0.02118	0.02404		120.326	0.08095	0.18047	-0.02115	-0.03035
120.392	0.8071	0.87174	-0.01781	-0.0101		120.392	-8.27449	0.87174	0.02505	0.02399		120.392	0.05675	0.18063	-0.03261	-0.03035
120.459	0.93254	0.87107	-0.0152	-0.01026		120.459	-8.27453	0.87107	0.01724	0.02387		120.459	0.07603	0.18095	-0.02261	-0.03036
120.526	1.01309	0.87076	-0.01259	-0.01035		120.526	-8.27457	0.87076	0.02927	0.02378		120.526	0.06494	0.18104	-0.03613	-0.03035
120.592	0.79529	0.87006	-0.0113	-0.01049		120.592	-8.27462	0.87006	0.02174	0.02371		120.592	0.14253	0.18118	-0.03067	-0.03036
120.659	0.87264	0.86707	-0.00662	-0.01059		120.659	-8.27466	0.86707	0.02249	0.02372		120.659	0.13615	0.18105	-0.02986	-0.03036
120.726	0.80228	0.86697	-0.00884	-0.0108		120.726	-8.2747	0.86697	0.02734	0.02371		120.726	0.24725	0.18125	-0.03684	-0.03037
120.792	0.80375	0.8677	-0.0118	-0.01095		120.792	-8.27474	0.8677	0.02572	0.02365		120.792	0.20999	0.18136	-0.04274	-0.03039
120.859	0.916	0.86799	-0.01114	-0.01101		120.859	-8.27477	0.86799	0.02462	0.02361		120.859	0.10848	0.18154	-0.0306	-0.03037
120.926	0.86858	0.8667	-0.01395	-0.01107		120.926	-8.2748	0.8667	0.01758	0.02358		120.926	0.13684	0.18076	-0.02701	-0.03038
120.992	0.92657	0.86688	-0.02225	-0.01125		120.992	-8.27484	0.86688	0.02528	0.02355		120.992	0.07087	0.18089	-0.03717	-0.03039
121.059	0.79298	0.86646	-0.01585	-0.01141		121.059	-8.27489	0.86646	0.01575	0.02353		121.059	0.00597	0.18141	-0.02771	-0.03039
121.126	0.85791	0.86558	-0.02117	-0.01161		121.126	-8.27494	0.86558	0.0159	0.02347		121.126	0.11899	0.18158	-0.03214	-0.0304
121.192	0.7875	0.86452	-0.01384	-0.01165		121.192	-8.27499	0.86452	0.02304	0.02347		121.192	0.07876	0.18168	-0.03033	-0.0304
121.259	0.76054	0.86357	-0.00879	-0.01174		121.259	-8.27503	0.86357	0.02887	0.02338		121.259	0.05637	0.18182	-0.02739	-0.03041
121.326	0.85081	0.86278	-0.01374	-0.01186		121.326	-8.27507	0.86278	0.02043	0.02332		121.326	0.15775	0.1816	-0.03242	-0.0304
121.392	0.77003	0.86228	-0.01125	-0.0119		121.392	-8.27511	0.86228	0.02423	0.02336		121.392	0.27923	0.18133	-0.04488	-0.0304
121.459	0.86228	0.86235	-0.01197	-0.01195		121.459	-8.27516	0.86235	0.02674	0.02331		121.459	0.25401	0.18142	-0.03344	-0.03043
121.526	0.77919	0.86263	-0.01087	-0.01212		121.526	-8.2752	0.86263	0.0232	0.02329		121.526	0.281	0.18149	-0.03596	-0.03042
121.592	0.84679	0.86212	-0.00853	-0.01217		121.592	-8.27525	0.86212	0.02268	0.02322		121.592	0.08879	0.1815	-0.02357	-0.03042
121.659	0.96021	0.86247	-0.0168	-0.01222		121.659	-8.2753	0.86247	0.02026	0.02319		121.659	3.1225e-17	0.18142	-0.03621	-0.03041
121.726	0.76377	0.8642	-0.01008	-0.01222		121.726	-8.27534	0.8642	0.02043	0.0231		121.726	0.04336	0.18174	-0.03106	-0.03041
121.792	0.87967	0.86419	-0.01301	-0.01223		121.792	-8.27539	0.86419	0.02144	0.02308		121.792	0.11425	0.18191	-0.03308	-0.03044
121.859	0.85736	0.86256	-0.01	-0.01226		121.859	-8.27543	0.86256	0.02755	0.02292		121.859	0.06073	0.18197	-0.02607	-0.03044
121.926	0.77479	0.86392	-0.01214	-0.01226		121.926	-8.27549	0.86392	0.01813	0.02285		121.926	0.25416	0.18253	-0.02384	-0.03042
121.992	0.88312	0.86329	-0.01062	-0.01237		121.992	-8.27553	0.86329	0.01867	0.0228		121.992	0.24825	0.18293	-0.03076	-0.03041
122.059	0.85733	0.86232	-0.01312	-0.01243		122.059	-8.27557	0.86232	0.02586	0.02274		122.059	0.2034	0.18329	-0.03465	-0.03039
122.126	0.81455	0.86453	-0.0092	-0.01247		122.126	-8.27564	0.86453	0.02262	0.02265		122.126	0.29607	0.18367	-0.02528	-0.03039
122.192	0.82076	0.86349	-0.01319	-0.01248		122.192	-8.27571	0.86349	0.01968	0.02256		122.192	0.09522	0.18378	-0.01689	-0.03039
122.259	0.85673	0.8643	-0.01192	-0.01254		122.259	-8.27579	0.8643	0.02506	0.02259		122.259	0.13301	0.1838	-0.03251	-0.0304
122.326	0.82484	0.86687	-0.01382	-0.01251		122.326	-8.27588	0.86687	0.0251	0.02259		122.326	0.11783	0.18395	-0.03114	-0.03039
122.392	0.87592	0.86769	-0.01496	-0.01254		122.392	-8.27595	0.86769	0.0278	0.02251		122.392	0.21152	0.18405	-0.0309	-0.03039
122.459	0.89381	0.86844	-0.01767	-0.01257		122.459	-8.27604	0.86844	0.02368	0.02242		122.459	0.23709	0.18445	-0.03233	-0.03039
122.525	0.7862	0.86873	-0.01358	-0.01264		122.525	-8.27612	0.86873	0.02486	0.02241		122.525	0.10764	0.18481	-0.0261	-0.03038
122.592	0.91761	0.87165	-0.01265	-0.01264		122.592	-8.27619	0.87165	0.02252	0.02235		122.592	0.07337	0.18487	-0.02159	-0.03036
122.659	0.90856	0.87224	-0.01417	-0.01261		122.659	-8.27626	0.87224	0.02877	0.02236		122.659	0.0993	0.1852	-0.02421	-0.03034
122.725	0.77199	0.87208	-0.00862	-0.01257		122.725	-8.27633	0.87208	0.02263	0.0223		122.725	0.0675	0.18519	-0.03249	-0.03034
122.792	0.7868	0.87351	-0.01143	-0.01248		122.792	-8.27641	0.87351	0.0249	0.02225		122.792	0.1139	0.18534	-0.02361	-0.03032
122.859	0.87875	0.87266	-0.01515	-0.01236		122.859	-8.27649	0.87266	0.02006	0.02225		122.859	0.08235	0.18521	-0.02596	-0.03033
122.925	0.83363	0.87288	-0.01448	-0.0123		122.925	-8.27658	0.87288	0.01979	0.02226		122.925	0.00262	0.18526	-0.02613	-0.03032
122.992	0.78026	0.87298	-0.01246	-0.01215		122.992	-8.27666	0.87298	0.0277	0.0223		122.992	0.03896	0.18549	-0.02773	-0.03031
123.059	0.93851	0.87334	-0.00868	-0.01216		123.059	-8.27675	0.87334	0.02325	0.02237		123.059	0.21845	0.18564	-0.01553	-0.03031
123.125	0.80217	0.87277	-0.01328	-0.01212		123.125	-8.27685	0.87277	0.02153	0.02234		123.125	0.07327	0.18559	-0.03577	-0.0303
123.192	0.92949	0.87319	-0.01745	-0.01205		123.192	-8.27694	0.87319	0.02266	0.02235		123.192	0.22861	0.18571	-0.01785	-0.03031
123.259	0.84547	0.87341	-0.01251	-0.01209		123.259	-8.27702	0.87341	0.02387	0.02236		123.259	0.0624	0.18592	-0.0215	-0.03028
123.325	0.75324	0.87296	-0.01683	-0.01207		123.325	-8.27709	0.87296	0.01712	0.02237		123.325	0.16855	0.18611	-0.03949	-0.03028
123.392	0.7914	0.87337	-0.00973	-0.01208		123.392	-8.27719	0.87337	0.02301	0.02239		123.392	0.22799	0.18628	-0.03059	-0.0303
123.459	0.82891	0.87407	-0.01636	-0.01211		123.459	-8.27726	0.87407	0.02445	0.02243		123.459	0.08089	0.18654	-0.02828	-0.0303
123.525	0.95745	0.87452	-0.01941	-0.01217		123.525	-8.27734	0.87452	0.02299	0.02244		123.525	0.05246	0.18682	-0.01983	-0.0303
123.592	0.93967	0.87557	-0.0155	-0.01219		123.592	-8.27743	0.87557	0.02236	0.02243		123.592	0.06432	0.18701	-0.02274	-0.03029
123.659	1.00525	0.87661	-0.0155	-0.01221		123.659	-8.27753	0.87661	0.02229	0.02236		123.659	0.12142	0.18705	-0.01949	-0.03028
123.725	0.93322	0.87613	-0.01354	-0.01216		123.725	-8.27762	0.87613	0.02049	0.02236		123.725	0.03059	0.18729	-0.03498	-0.03029
123.792	0.92662	0.87633	-0.01722	-0.01217		123.792	-8.2777	0.87633	0.01789	0.0223		123.792	0.04687	0.18719	-0.02677	-0.03031
123.859	0.94987	0.87647	-0.01399	-0.01214		123.859	-8.27779	0.87647	0.01765	0.02233		123.859	0.03628	0.18696	-0.03427	-0.03032
123.925	0.95076	0.87614	-0.01745	-0.01221		123.925	-8.27788	0.87614	0.02115	0.02228		123.925	0.13111	0.18661	-0.02248	-0.03031
123.992	0.7486	0.87636	-0.01315	-0.01228		123.992	-8.27795	0.87636	0.02235	0.02228		123.992	0.20586	0.1868	-0.03033	-0.03031
124.059	0.87346	0.87599	-0.01875	-0.01237		124.059	-8.27805	0.87599	0.02291	0.02229		124.059	0.06884	0.18687	-0.02629	-0.03029
124.125	0.84028	0.87605	-0.015	-0.01246		124.125	-8.27813	0.87605	0.02257	0.0222		124.125	0.08465	0.18713	-0.02794	-0.03027
124.192	0.86185	0.87784	-0.00936	-0.01242		124.192	-8.27823	0.87784	0.02168	0.02213		124.192	0.06745	0.1873	-0.01682	-0.03026
124.259	0.91963	0.87801	-0.00731	-0.01249		124.259	-8.27832	0.87801	0.02506	0.02214		124.259	0.14	0.18759	-0.01569	-0.03026
124.325	0.95851	0.8777	-0.01703	-0.01254		124.325	-8.2784	0.8777	0.02377	0.02216		124.325	0.24527	0.18774	-0.02244	-0.03024
124.392	0.9191	0.87659	-0.01738	-0.01254		124.392	-8.27849	0.87659	0.02602	0.02214		124.392	0.15527	0.18763	-0.02463	-0.03021
124.459	0.8309	0.87599	-0.01589	-0.01251		124.459	-8.27858	0.87599	0.0223	0.0222		124.459	0.06352	0.18744	-0.02062	-0.0302
124.525	0.77984	0.87675	-0.00703	-0.01249		124.525	-8.27866	0.87675	0.02436	0.02226		124.525	0.16188	0.18705	-0.02266	-0.0302
124.592	0.87758	0.87847	-0.01191	-0.01246		124.592	-8.27874	0.87847	0.01925	0.02228		124.592	-0.00837	0.18722	-0.02854	-0.03019
124.659	0.87665	0.87922	-0.01333	-0.01251		124.659	-8.27881	0.87922	0.02208	0.0222		124.659	0.03412	0.18689	-0.02749	-0.03018
124.725	0.88142	0.88066	-0.00706	-0.01249		124.725	-8.27889	0.88066	0.02798	0.02218		124.725	0.2592	0.18691	-0.02146	-0.03018
124.792	0.90705	0.88228	-0.00795	-0.01253		124.792	-8.27898	0.88228	0.02415	0.02213		124.792	0.07198	0.18691	-0.02931	-0.0302
124.859	0.87581	0.88195	-0.01215	-0.01251		124.859	-8.27906	0.88195	0.02626	0.02204		124.859	0.01382	0.18685	-0.02605	-0.03018
124.925	0.98343	0.88236	-0.00805	-0.0125		124.925	-8.27915	0.88236	0.02058	0.02196		124.925	0.22902	0.18719	-0.03151	-0.03015
124.992	0.92528	0.88291	-0.00539	-0.01259		124.992	-8.27925	0.88291	0.02209	0.02195		124.992	0.17232	0.18751	-0.03379	-0.03013
125.059	0.96353	0.88077	-0.0076	-0.01254		125.059	-8.27933	0.88077	0.02199	0.02198		125.059	0.1033	0.18758	-0.02502	-0.03014
125.125	0.91258	0.882	-0.00649	-0.01256		125.125	-8.27942	0.882	0.02492	0.02199		125.125	0.10455	0.18724	-0.01804	-0.03016
125.192	0.86901	0.88211	-0.00959	-0.01259		125.192	-8.27949	0.88211	0.01474	0.02199		125.192	0.09672	0.18744	-0.02471	-0.03014
125.259	0.9077	0.88188	-0.00806	-0.01263		125.259	-8.27959	0.88188	0.02076	0.02196		125.259	0.14321	0.18753	-0.02157	-0.03015
125.325	0.80051	0.8823	-0.01121	-0.01266		125.325	-8.27968	0.8823	0.01757	0.02205		125.325	0.24362	0.18767	-0.02782	-0.03014
125.392	0.9074	0.88283	-0.01305	-0.01271		125.392	-8.27977	0.88283	0.02261	0.02211		125.392	0.01751	0.18784	-0.02903	-0.03014
125.459	1.00129	0.88293	-0.01145	-0.01268		125.459	-8.27986	0.88293	0.01787	0.0221		125.459	0.02336	0.18761	-0.02884	-0.03012
125.525	0.95357	0.88413	-0.01424	-0.01281		125.525	-8.27995	0.88413	0.01785	0.02214		125.525	0.0513	0.18771	-0.02084	-0.03014
125.592	0.97524	0.88544	-0.01075	-0.01284		125.592	-8.28003	0.88544	0.02668	0.02216		125.592	0.11138	0.18771	-0.02478	-0.03014
125.659	0.98065	0.88543	-0.00916	-0.01286		125.659	-8.28012	0.88543	0.01873	0.02217		125.659	0.29614	0.18785	-0.02499	-0.03014
125.725	0.90681	0.88549	-0.01264	-0.01292		125.725	-8.28019	0.88549	0.01604	0.02215		125.725	0.24915	0.18781	-0.01344	-0.03009
125.792	0.92437	0.88518	-0.00946	-0.01291		125.792	-8.28027	0.88518	0.01443	0.02213		125.792	0.22314	0.1881	-0.02708	-0.03008
125.859	0.90056	0.88548	-0.01177	-0.01288		125.859	-8.28036	0.88548	0.02078	0.02209		125.859	0.12756	0.18792	-0.02049	-0.03008
125.925	0.96763	0.88732	-0.00959	-0.01289		125.925	-8.28044	0.88732	0.01917	0.02208		125.925	0.10496	0.1879	-0.03459	-0.03008
125.992	0.86349	0.88585	-0.00629	-0.01296		125.992	-8.28052	0.88585	0.02342	0.0221		125.992	0.04578	0.18793	-0.02134	-0.03006
126.059	0.89863	0.88499	-0.00482	-0.01304		126.059	-8.28059	0.88499	0.0228	0.02205		126.059	0.1862	0.18806	-0.02841	-0.03006
126.125	0.99363	0.886	-0.00361	-0.01319		126.125	-8.28067	0.886	0.02153	0.02203		126.125	0.1749	0.18786	-0.02233	-0.03005
126.192	0.84854	0.88642	-0.00124	-0.0133		126.192	-8.28075	0.88642	0.02486	0.02201		126.192	0.04353	0.18783	-0.02179	-0.03003
126.259	0.78926	0.88757	-0.00869	-0.01338		126.259	-8.28083	0.88757	0.02165	0.02201		126.259	0.12222	0.18735	-0.03092	-0.03
126.325	0.74295	0.88894	-0.00527	-0.01346		126.325	-8.28091	0.88894	0.02438	0.02206		126.325	0.1632	0.18737	-0.02505	-0.03001
126.392	1.00409	0.88995	-0.01219	-0.01361		126.392	-8.28098	0.88995	0.02478	0.02203		126.392	0.05395	0.18722	-0.02259	-0.03002
126.459	0.82992	0.8897	-0.01149	-0.01378		126.459	-8.28106	0.8897	0.022	0.02203		126.459	0.09283	0.18724	-0.0315	-0.03001
126.525	0.89181	0.88928	-0.01085	-0.01383		126.525	-8.28113	0.88928	0.02417	0.02209		126.525	0.05106	0.18747	-0.01775	-0.02999
126.592	0.93481	0.88806	-0.00978	-0.01393		126.592	-8.28121	0.88806	0.02502	0.02215		126.592	0.11906	0.18726	-0.03702	-0.03
126.659	0.89468	0.88787	-0.01277	-0.01405		126.659	-8.28129	0.88787	0.02175	0.02219		126.659	0.09152	0.18792	-0.02968	-0.02998
126.725	0.87433	0.88865	-0.01658	-0.01411		126.725	-8.28139	0.88865	0.02521	0.02229		126.725	0.11568	0.18843	-0.03246	-0.02999
126.792	0.94236	0.88945	-0.01512	-0.01423		126.792	-8.28147	0.88945	0.02329	0.02235		126.792	0.18042	0.18871	-0.03034	-0.02999
126.859	0.8488	0.89187	-0.01343	-0.01428		126.859	-8.28155	0.89187	0.02533	0.02233		126.859	0.0736	0.18884	-0.03482	-0.02999
126.925	0.91972	0.89205	-0.0125	-0.01432		126.925	-8.28163	0.89205	0.02047	0.02233		126.925	0.16646	0.18872	-0.03472	-0.02999
126.992	0.9944	0.89214	-0.0175	-0.0144		126.992	-8.28172	0.89214	0.0136	0.02237		126.992	-0.00363	0.18894	-0.04058	-0.03
127.059	0.86306	0.89036	-0.01061	-0.01451		127.059	-8.2818	0.89036	0.02132	0.02241		127.059	0.08976	0.18873	-0.02499	-0.02998
127.125	0.82689	0.88944	-0.01842	-0.0146		127.125	-8.28189	0.88944	0.01895	0.02245		127.125	0.40672	0.18858	-0.02868	-0.02998
127.192	0.94703	0.88813	-0.0125	-0.01471		127.192	-8.28198	0.88813	0.02027	0.02248		127.192	0.09604	0.18875	-0.02643	-0.02996
127.259	0.97991	0.88718	-0.01896	-0.01482		127.259	-8.28206	0.88718	0.02391	0.02255		127.259	0.0464	0.18879	-0.03535	-0.02995
127.325	0.81772	0.88679	-0.01836	-0.01492		127.325	-8.28217	0.88679	0.02229	0.02263		127.325	0.07011	0.18901	-0.03166	-0.02992
127.392	0.83495	0.88793	-0.01573	-0.0151		127.392	-8.28225	0.88793	0.02286	0.02263		127.392	0.20973	0.18915	-0.02386	-0.02993
127.459	0.80813	0.88761	-0.018	-0.01514		127.459	-8.28232	0.88761	0.01886	0.02263		127.459	0.09069	0.18939	-0.03351	-0.02992
127.525	0.98418	0.88719	-0.00852	-0.01524		127.525	-8.28241	0.88719	0.01818	0.0227		127.525	0.24324	0.18936	-0.03224	-0.02992
127.592	0.93317	0.8874	-0.01749	-0.01543		127.592	-8.28249	0.8874	0.0253	0.02273		127.592	0.10519	0.18959	-0.02261	-0.02989
127.659	0.83814	0.88766	-0.01953	-0.01563		127.659	-8.28258	0.88766	0.01991	0.02274		127.659	0.05847	0.18975	-0.03402	-0.02988
127.725	0.81382	0.88721	-0.0223	-0.01581		127.725	-8.28267	0.88721	0.02347	0.02278		127.725	-0.0192	0.18971	-0.01278	-0.02987
127.792	0.73265	0.88642	-0.01293	-0.01588		127.792	-8.28274	0.88642	0.02179	0.02277		127.792	0.43339	0.18963	-0.02303	-0.02985
127.858	0.93492	0.88806	-0.01887	-0.016		127.858	-8.28283	0.88806	0.02152	0.02283		127.858	0.08383	0.1898	-0.02864	-0.02985
127.925	0.96081	0.89012	-0.01075	-0.01616		127.925	-8.28292	0.89012	0.02525	0.02286		127.925	0.27923	0.18977	-0.03516	-0.02986
127.992	0.83645	0.89066	-0.01328	-0.0163		127.992	-8.28299	0.89066	0.02098	0.02297		127.992	0.13198	0.19004	-0.02315	-0.02984
128.058	0.99585	0.89115	-0.01256	-0.01641		128.058	-8.28306	0.89115	0.01844	0.02306		128.058	0.11603	0.19017	-0.03069	-0.02982
128.125	0.93399	0.8915	-0.01464	-0.01661		128.125	-8.28314	0.8915	0.01942	0.02301		128.125	0.09066	0.19007	-0.02157	-0.02981
128.192	0.82917	0.89222	-0.00984	-0.01679		128.192	-8.28322	0.89222	0.01717	0.02303		128.192	0.24329	0.19003	-0.03806	-0.02979
128.258	0.82027	0.8926	-0.01072	-0.01697		128.258	-8.28331	0.8926	0.01567	0.02304		128.258	0.18984	0.19	-0.01673	-0.02979
128.325	0.90257	0.89108	-0.01725	-0.01718		128.325	-8.28337	0.89108	0.02108	0.02309		128.325	0.21469	0.18979	-0.02599	-0.02979
128.392	0.74381	0.89033	-0.01146	-0.01738		128.392	-8.28346	0.89033	0.02378	0.02309		128.392	0.07891	0.18984	-0.02299	-0.02974
128.458	0.88765	0.89136	-0.01254	-0.01758		128.458	-8.28354	0.89136	0.02112	0.02315		128.458	0.07348	0.18996	-0.03553	-0.02973
128.525	0.89111	0.89231	-0.01554	-0.01776		128.525	-8.28363	0.89231	0.02201	0.02315		128.525	0.01895	0.19015	-0.02652	-0.02972
128.592	0.83396	0.89325	-0.01421	-0.01794		128.592	-8.28371	0.89325	0.02429	0.0232		128.592	0.10012	0.19029	-0.03431	-0.02971
128.658	0.81756	0.89472	-0.01505	-0.0181		128.658	-8.28379	0.89472	0.0267	0.02323		128.658	0.12951	0.19027	-0.03091	-0.0297
128.725	0.93697	0.896	-0.01545	-0.01822		128.725	-8.28387	0.896	0.02463	0.02324		128.725	0.13772	0.19044	-0.03132	-0.02969
128.792	0.8668	0.89585	-0.01038	-0.01833		128.792	-8.28396	0.89585	0.02502	0.02328		128.792	0.0915	0.19045	-0.02057	-0.02969
128.858	0.9357	0.89521	-0.02259	-0.01848		128.858	-8.28404	0.89521	0.02705	0.02337		128.858	0.01415	0.1906	-0.03305	-0.02969
128.925	0.95354	0.89368	-0.01586	-0.01856		128.925	-8.28411	0.89368	0.02145	0.0234		128.925	0.16617	0.19087	-0.03214	-0.02968
128.992	0.85513	0.89132	-0.01442	-0.01867		128.992	-8.2842	0.89132	0.0263	0.02338		128.992	0.06628	0.19108	-0.01847	-0.02969
129.058	0.83147	0.88919	-0.01957	-0.01881		129.058	-8.28429	0.88919	0.02281	0.02346		129.058	0.26042	0.19121	-0.03496	-0.02968
129.125	0.84441	0.88818	-0.01434	-0.01894		129.125	-8.28438	0.88818	0.0255	0.02353		129.125	0.12755	0.19144	-0.03151	-0.02966
129.192	0.92406	0.8878	-0.01415	-0.0191		129.192	-8.28446	0.8878	0.02015	0.02367		129.192	0.14327	0.19165	-0.03293	-0.02964
129.258	0.97173	0.88739	-0.01478	-0.01926		129.258	-8.28454	0.88739	0.02404	0.02368		129.258	0.14264	0.19156	-0.02129	-0.02962
129.325	0.76996	0.8847	-0.01942	-0.01946		129.325	-8.28461	0.8847	0.02416	0.02377		129.325	0.15685	0.1915	-0.02772	-0.02959
129.392	0.82107	0.8833	-0.02257	-0.01968		129.392	-8.28468	0.8833	0.02387	0.02378		129.392	0.2026	0.19107	-0.02112	-0.02957
129.458	0.87451	0.88445	-0.02373	-0.0199		129.458	-8.28477	0.88445	0.02009	0.02386		129.458	0.1582	0.19115	-0.01584	-0.02953
129.525	0.82898	0.88304	-0.0225	-0.02018		129.525	-8.28485	0.88304	0.0233	0.02392		129.525	0.20742	0.19091	-0.02689	-0.02951
129.592	0.9951	0.88356	-0.02333	-0.02051		129.592	-8.28493	0.88356	0.02023	0.02393		129.592	0.22299	0.19088	-0.02492	-0.02948
129.658	0.97131	0.88248	-0.02292	-0.02073		129.658	-8.285	0.88248	0.02433	0.024		129.658	0.23075	0.19108	-0.03505	-0.02946
129.725	0.88293	0.88404	-0.02673	-0.02097		129.725	-8.28508	0.88404	0.02519	0.02402		129.725	0.07019	0.1911	-0.03984	-0.02944
129.792	0.91313	0.88213	-0.02587	-0.02113		129.792	-8.28515	0.88213	0.0227	0.02403		129.792	0.22117	0.19129	-0.03178	-0.02942
129.858	0.76002	0.88131	-0.01903	-0.02135		129.858	-8.28524	0.88131	0.02793	0.02406		129.858	0.08972	0.19104	-0.03115	-0.0294
129.925	0.80568	0.88174	-0.02709	-0.02154		129.925	-8.28533	0.88174	0.02857	0.02403		129.925	0.23636	0.19107	-0.02898	-0.0294
129.992	0.82683	0.88124	-0.025	-0.02177		129.992	-8.28542	0.88124	0.0282	0.024		129.992	0.33914	0.19104	-0.02895	-0.0294
130.058	0.83145	0.8812	-0.0229	-0.02189		130.058	-8.28552	0.8812	0.0276	0.02404		130.058	0.06583	0.19087	-0.02139	-0.02938
130.125	0.87284	0.88027	-0.02127	-0.02204		130.125	-8.28561	0.88027	0.02905	0.02404		130.125	0.30179	0.19096	-0.03035	-0.02936
130.192	1.07347	0.87929	-0.02129	-0.02223		130.192	-8.28569	0.87929	0.02206	0.02412		130.192	0.23583	0.19112	-0.03246	-0.02935
130.258	0.97523	0.87876	-0.02346	-0.02247		130.258	-8.28578	0.87876	0.02253	0.02412		130.258	0.03791	0.19133	-0.03247	-0.02934
130.325	0.94853	0.87798	-0.0236	-0.02271		130.325	-8.28588	0.87798	0.02669	0.02418		130.325	0.16301	0.19157	-0.02611	-0.02933
130.392	0.8261	0.87624	-0.0273	-0.02285		130.392	-8.28596	0.87624	0.02655	0.02432		130.392	0.09556	0.19213	-0.03581	-0.02932
130.458	0.83948	0.87637	-0.02231	-0.02308		130.458	-8.28605	0.87637	0.0241	0.02438		130.458	0.24207	0.19243	-0.02735	-0.02928
130.525	0.79446	0.8776	-0.02817	-0.02317		130.525	-8.28611	0.8776	0.02103	0.02446		130.525	0.09103	0.19247	-0.01875	-0.02928
130.592	0.85426	0.87655	-0.02555	-0.02335		130.592	-8.28619	0.87655	0.02454	0.02449		130.592	0.09841	0.19249	-0.03351	-0.02928
130.658	0.91137	0.87474	-0.02744	-0.02353		130.658	-8.28626	0.87474	0.02919	0.02448		130.658	0.10555	0.19242	-0.03102	-0.02925
130.725	0.86344	0.87452	-0.03122	-0.02372		130.725	-8.28633	0.87452	0.02289	0.02453		130.725	0.11941	0.19251	-0.03089	-0.02923
130.792	0.84127	0.87399	-0.023	-0.02384		130.792	-8.28642	0.87399	0.02327	0.02459		130.792	0.16741	0.19312	-0.01449	-0.02922
130.858	0.79767	0.87428	-0.02491	-0.02404		130.858	-8.28649	0.87428	0.02881	0.02466		130.858	0.22229	0.19292	-0.02171	-0.02918
130.925	0.88363	0.87393	-0.0285	-0.02431		130.925	-8.28657	0.87393	0.0254	0.02472		130.925	0.13307	0.19255	-0.02903	-0.02916
130.992	0.9452	0.87242	-0.028	-0.02445		130.992	-8.28666	0.87242	0.02557	0.02471		130.992	0.07661	0.19249	-0.02356	-0.02913
131.058	0.91321	0.87376	-0.03468	-0.02462		131.058	-8.28674	0.87376	0.02752	0.02477		131.058	0.10206	0.19236	-0.02355	-0.0291
131.125	0.83967	0.87427	-0.02435	-0.0247		131.125	-8.28682	0.87427	0.02563	0.0248		131.125	0.06351	0.19248	-0.02678	-0.02908
131.192	0.99615	0.87425	-0.02815	-0.02489		131.192	-8.28688	0.87425	0.02862	0.02487		131.192	0.40125	0.19229	-0.03397	-0.02903
131.258	0.9884	0.87347	-0.02333	-0.02504		131.258	-8.28695	0.87347	0.02744	0.02488		131.258	-0.01396	0.19209	-0.02279	-0.02903
131.325	0.93171	0.87155	-0.02598	-0.02528		131.325	-8.28703	0.87155	0.03032	0.02485		131.325	0.02655	0.19209	-0.02314	-0.02902
131.392	0.92585	0.87165	-0.0246	-0.02555		131.392	-8.2871	0.87165	0.03096	0.0249		131.392	0.1743	0.19201	-0.0294	-0.02899
131.458	0.917	0.86963	-0.02657	-0.02573		131.458	-8.28716	0.86963	0.02241	0.02498		131.458	0.01535	0.19195	-0.02264	-0.02897
131.525	0.97979	0.86991	-0.02664	-0.02589		131.525	-8.28723	0.86991	0.026	0.02507		131.525	0.0098	0.19188	-0.02079	-0.02894
131.592	0.91395	0.86949	-0.03038	-0.02613		131.592	-8.28731	0.86949	0.02764	0.02514		131.592	0.16962	0.1915	-0.03743	-0.02893
131.658	0.83007	0.87122	-0.0287	-0.02633		131.658	-8.28739	0.87122	0.02528	0.02528		131.658	0.16549	0.19135	-0.02684	-0.02891
131.725	0.84972	0.87147	-0.02617	-0.02651		131.725	-8.28747	0.87147	0.0228	0.02534		131.725	0.11564	0.1915	-0.02036	-0.02889
131.792	1.06714	0.87208	-0.02761	-0.02671		131.792	-8.28753	0.87208	0.0278	0.02538		131.792	0.17803	0.19162	-0.026	-0.02887
131.858	1.00918	0.871	-0.02483	-0.02693		131.858	-8.28761	0.871	0.02465	0.02543		131.858	0.15115	0.19176	-0.02558	-0.02887
131.925	0.96416	0.87054	-0.02793	-0.02711		131.925	-8.28769	0.87054	0.01999	0.0255		131.925	0.21594	0.19139	-0.01838	-0.02884
131.992	1.05614	0.87022	-0.02446	-0.02727		131.992	-8.28777	0.87022	0.0234	0.02554		131.992	0.15786	0.1912	-0.01617	-0.02881
132.058	0.92964	0.8713	-0.02256	-0.02745		132.058	-8.28784	0.8713	0.01931	0.02552		132.058	0.22111	0.19133	-0.01816	-0.02881
132.125	0.89216	0.87075	-0.02446	-0.0276		132.125	-8.28792	0.87075	0.02663	0.0256		132.125	0.25302	0.19115	-0.01743	-0.02877
132.192	0.93633	0.87004	-0.02653	-0.02786		132.192	-8.28799	0.87004	0.02653	0.0256		132.192	0.14964	0.19041	-0.01849	-0.02875
132.258	0.79909	0.86823	-0.02282	-0.02799		132.258	-8.28806	0.86823	0.02121	0.0256		132.258	0.08941	0.1903	-0.02791	-0.02873
132.325	0.73685	0.86822	-0.02191	-0.02817		132.325	-8.28813	0.86822	0.02496	0.02568		132.325	0.1663	0.19033	-0.03304	-0.0287
132.392	0.76615	0.86906	-0.02331	-0.0284		132.392	-8.28821	0.86906	0.0259	0.02567		132.392	0.14447	0.19044	-0.02049	-0.02868
132.458	0.80406	0.868	-0.02507	-0.02858		132.458	-8.28828	0.868	0.02356	0.02573		132.458	0.11426	0.19059	-0.02243	-0.02866
132.525	0.88619	0.86856	-0.02567	-0.02877		132.525	-8.28835	0.86856	0.02844	0.02574		132.525	0.18121	0.19079	-0.02815	-0.02865
132.592	0.85939	0.86746	-0.02831	-0.02905		132.592	-8.28843	0.86746	0.02244	0.02577		132.592	0.1344	0.19085	-0.03252	-0.02862
132.658	0.69584	0.8666	-0.02985	-0.02924		132.658	-8.28849	0.8666	0.02744	0.02579		132.658	0.06602	0.19041	-0.0205	-0.02859
132.725	0.72175	0.86747	-0.02783	-0.02943		132.725	-8.28858	0.86747	0.02503	0.02583		132.725	0.0262	0.18984	-0.03375	-0.02855
132.792	1.01466	0.86941	-0.02769	-0.0296		132.792	-8.28864	0.86941	0.03015	0.02587		132.792	0.10925	0.18959	-0.03137	-0.02852
132.858	0.85185	0.86837	-0.03164	-0.02977		132.858	-8.28873	0.86837	0.02768	0.02591		132.858	0.14993	0.18964	-0.02872	-0.02851
132.925	0.90099	0.86877	-0.03427	-0.02991		132.925	-8.28881	0.86877	0.02585	0.02598		132.925	0.08421	0.18977	-0.02314	-0.02849
132.991	0.68002	0.86717	-0.03114	-0.03003		132.991	-8.28888	0.86717	0.02921	0.02604		132.991	0.07744	0.18967	-0.02226	-0.02848
133.058	0.90009	0.86633	-0.03001	-0.03019		133.058	-8.28895	0.86633	0.02608	0.02608		133.058	0.11648	0.19007	-0.01586	-0.02846
133.125	0.81151	0.86571	-0.0284	-0.03023		133.125	-8.28901	0.86571	0.02566	0.02611		133.125	0.06078	0.19027	-0.02389	-0.02845
[truncated: 8,052 more rows]

## Sheet: Figure 2
	Figure 2b													Figure 2d																				Figure 2e						Figure 2f
	Curvature profiles top-down (motor plus tip tracker)													Motor plus tip tracker individual traces (thin blue lines)																	Average (thick blue line)			Curvature after 5 s			Curvature after 15 s			Buckling force (pN)
	1		2		3		4		5		6			Time (s)	Maximum Curvature (mm^-1)	Time (s)	Maximum Curvature (mm^-1)	Time (s)	Maximum Curvature (mm^-1)	Time (s)	Maximum Curvature (mm^-1)	Time (s)	Maximum Curvature (mm^-1)	Time (s)	Maximum Curvature (mm^-1)	Time (s)	Maximum Curvature (mm^-1)	Time (s)	Maximum Curvature (mm^-1)					Motor plus tip tracker	Motor Alone		Motor plus tip tracker	Motor Alone		10 nM HSET + EB	2 nM HSET + EB
	x (mm)	C (mm^-1)	x (mm)	C (mm^-1)	x (mm)	C (mm^-1)	x (mm)	C (mm^-1)	x (mm)	C (mm^-1)	x (mm)	C (mm^-1)		0	0.0414	0	0.1463	0	0.2016	0	0.0733	0	0.0239	0	0.1581	0	0.0797	0	0.1007		0	0.1329		0.0109	0.0252		0.0351	0.0181		2	2.6
	1.719	0.1074	0.1767	0.0297	0.3	0.0581	0.18	0.0311	0.2062	0.0687	0.16	0.0253		6	0.0749	4	0.1957	5	0.185	6	0.0526	5	0.0114	4	0.2487	4	0.1235	5	0.1855		1	0.1368		0.0241	0.0405		0.0532	0.0234		6.0507	3.4
	3.1514	0.1204	1.944	0.0363	2.2231	0.0787	1.81	0.0343	1.7526	0.0958	1.5789	0.0368		10	0.1115	9	0.265	10	0.191	10	0.0807	10	0.0198	9	0.3688	9	0.1762	10	0.1792		2	0.1403		0.0416	0.0394		0.0628	0.0298		10.886	1.3
	4.8295	0.0944	3.3579	0.0396	4.1462	0.0958	3.44	0.0329	3.299	0.1342	2.9979	0.081		11	0.2449	14	0.3429	15	0.2865	15	0.0547	15	0.0695	14	0.3531	14	0.1798	15	0.2959		3	0.1453		0.0734	0.0493		0.067	0.0319		6.7379	0.6
	6.6303	0.1056	4.9485	0.0396	6.0692	0.1138	5.07	0.0661	4.7423	0.2141	4.4168	0.14		12	0.1681	19	0.3905	19	0.5078			20	0.114	19	0.2993	19	0.1919	20	0.1894		4	0.1493		0.0799	0.0515		0.1117	0.0351		3.8	0.52
	8.1037	0.1389	7.4227	0.038	7.9923	0.1372	6.7	0.1136	6.2371	0.2812	5.8358	0.2238		13	0.2302	24	0.4209	25	0.5129					24	0.2683	24	0.3701	25	0.1857		5	0.1539		0.1007	0.0613		0.1138	0.0404		2.8	1.8
	9.9045	0.1481	10.0736	0.0264	9.9154	0.163	8.33	0.2081	7.9381	0.3003	7.2547	0.3045		14	0.3731									29	0.2736			30	0.2806		6	0.1595		0.1237	0.0734		0.1851	0.0521		3.7	1.3
	11.5416	0.1259	11.8851	0.038	11.8385	0.1892	9.96	0.2664	9.5361	0.2748	8.6737	0.3595		16	0.2618									35	0.3447			35	0.2535		7	0.1644		0.1467	0.0909		0.1883	0.0585		4.4	1.1
	13.1787	0.1148	13.9617	0.0809	13.7615	0.2135	11.59	0.3034	10.9794	0.2716	10.0926	0.3895		18	0.2677																8	0.1701		0.1577	0.1281		0.1904	0.0628		24	3.4
	14.8568	0.1444	15.9941	0.1221	15.6846	0.2171	13.22	0.3086	12.268	0.3482	11.5116	0.4187																			9	0.1756		0.185	0.1456		0.2521	0.0649		2.8	0.85
	16.4529	0.1593	18.6451	0.1749	17.6077	0.2082	14.85	0.3121	13.1959	0.4073	12.9305	0.4492																			10	0.1852		0.1861	0.196		0.2606	0.0681		0.94	0.95
	18.2538	0.1259	20.1031	0.1898	19.5308	0.1941	16.48	0.3045	14.1237	0.4617	14.3495	0.4976																			11	0.1949		0.196			0.267	0.0777		3.7	0.22
	19.8499	0.0833	21.4728	0.1799	21.4538	0.1847	18.11	0.2902	15.6701	0.4792	15.7684	0.5																			12	0.2043		0.2015			0.2681	0.1021		4.2	0.57
	21.528	0.0796	22.9308	0.1485	23.3769	0.1752	19.74	0.2728	17.0103	0.3978	17.1874	0.4419																			13	0.2157		0.2485			0.2723	0.1085		2.9	0.7
	23.0832	0.1093	24.3004	0.1238	25.3	0.1483	21.37	0.2447	18.0412	0.3067	18.6063	0.3535																			14	0.2271					0.2798	0.1106		2.3	1.6
							23	0.2088	18.7629	0.254	20.0253	0.265																			15	0.2384					0.2862	0.116		3.3	0.14
							24.63	0.1664	20.2577	0.1709	21.4442	0.2104																			16	0.2498					0.2957	0.1489			0.24
							26.26	0.1264	22.1134	0.1182	22.8632	0.1789																			17	0.2591					0.2989	0.1574			0.85
									24.3814	0.0799	24.2821	0.1466		Motor alone (thin red lines)													Average (thick red line)				18	0.2632					0.3436				0.93
									26.5464	0.0591	25.7011	0.1274		Time (s)	Maximum Curvature (mm^-1)	Time (s)	Maximum Curvature (mm^-1)	Time (s)	Maximum Curvature (mm^-1)	Time (s)	Maximum Curvature (mm^-1)	Time (s)	Maximum Curvature (mm^-1)	Time (s)	Maximum Curvature (mm^-1)		Time (s)	Maximum Curvature (mm^-1)			19	0.2674					0.3691
											27.12	0.1066		0	0.1283	0	0.0519	0	0.041	0	0.0501	0	0.0406	0	0.1957		0	0.0894			20	0.2719					0.3894
	Figure 2c													6	0.1244	4	0.0617	5	0.0922	4	0.0743	5	0.0263	5	0.1456		1	0.0916			21	0.2757					0.4202
	Curvature profiles top-down (motor alone)													11	0.1961	9	0.0602	10	0.1448	10	0.0967	10	0.038	10	0.2313		2	0.0942			22	0.2804					0.5074
	1		2		3		4		5		6			16	0.1041	14	0.079	15	0.1513	15	0.1595	15	0.0414	15	0.1105		3	0.0971			23	0.2845					0.5128
	x (mm)	C (mm^-1)	x (mm)	C (mm^-1)	x (mm)	C (mm^-1)	x (mm)	C (mm^-1)	x (mm)	C (mm^-1)	x (mm)	C (mm^-1)		21	0.0696	19	0.0599	20	0.115	20	0.0356	19	0.0189	20	0.1118		4	0.0996			24	0.2873
	0	0.0812	0	0.0426	0	0.0247	0	0.0147	0	0.0094	0	0.0074		26	0.1182	23	0.0363			25	0.0642	25	0.0318	25	0.0668		5	0.1015			25	0.2904
	2	0.0902	2.0059	0.0471	1.9588	0.0332	2.0341	0.0185	2.1853	0.0137	2.075	0.0107		30	0.0539							30	0.0259	29	0.0635		6	0.1027			26	0.2923
	4	0.0829	3.8348	0.0412	3.9176	0.0421	4.0682	0.0221	4.3706	0.0181	4.15	0.025		36	0.0788									35	0.0323		7	0.1036			27	0.2939
	6	0.0636	5.8407	0.0279	5.8765	0.0384	6.1024	0.0232	6.5559	0.0219	6.225	0.0437															8	0.1053			28	0.295
	8	0.0434	7.8466	0.025	7.8353	0.0355	8.1365	0.0238	8.7412	0.0235	8.3	0.0599															9	0.1062			29	0.2957
	10	0.0364	9.9115	0.0294	9.7941	0.0438	10.1706	0.0242	10.9265	0.0251	10.375	0.0721															10	0.1066			30	0.2962
	12	0.0376	11.5634	0.0382	11.7529	0.0493	12.2047	0.0246	13.1118	0.0259	12.45	0.0714															11	0.1064			31	0.2938
	14	0.0388	13.7463	0.0324	13.7118	0.0452	14.2388	0.0249	15.2971	0.0264	14.525	0.0664															12	0.1056			32	0.2904
	16	0.0311	15.8702	0.0309	15.6706	0.0358	16.2729	0.0249	17.4824	0.0269	16.6	0.0443															13	0.1043			33	0.2859
	18	0.0225	18.0531	0.0515	17.6294	0.0332	18.3071	0.0263	19.6676	0.0251	18.675	0.0254															14	0.1019			34	0.28
	20	0.0156	19.587	0.0618	19.5882	0.0413	20.3412	0.042	21.8529	0.023	20.75	0.0176															15	0.099			35	0.2757
	22	0.0196	21.5929	0.0588	21.5471	0.0609	22.3753	0.0589	24.0382	0.0175	22.825	0.0199															16	0.0956
	24	0.0312	23.1268	0.0441	23.5059	0.074	24.4094	0.0643	26.2235	0.0175	24.9	0.0279															17	0.0921
	26	0.0439	25.2507	0.0426	25.4647	0.0689	26.4435	0.0511	28.4088	0.0265	26.975	0.0329															18	0.0882
	28	0.0462	27.4336	0.0691	27.4235	0.0824	28.4776	0.0414	30.5941	0.0374	29.05	0.0359															19	0.0845
	30	0.0414	29.3215	0.075	29.3824	0.1027	30.5118	0.0526	32.7794	0.0456	31.125	0.0383															20	0.0806
	32	0.0358	31.2094	0.0721	31.3412	0.1232	32.5459	0.0539	34.9647	0.0479	33.2	0.0375															21	0.0766
			32.9204	0.0603	33.3	0.1173	34.58	0.0469	37.15	0.0431	35.275	0.0321															22	0.0725
											37.35	0.0252															23	0.0682
											39.425	0.0189															24	0.0653
											41.5	0.0177															25	0.0628
																											26	0.0608
																											27	0.0594
																											28	0.0583
																											29	0.0584
																											30	0.0585
																											31	0.0585
																											32	0.0579
																											33	0.0569
																											34	0.0553
																											35	0.054

## Sheet: Figure 3
Figure 3c							Figure 3e			Figure 3f			Figure 3g			Figure 3h			Figure 3i
EB comet length (µm)	microtubule length (µm)	EB comet length (µm)	microtubule length (µm)	EB comet dwell time (s)	EB comet dwell time (s)		4x			3x			2x			no EB			2x	3x	4x	100 nM EB3
2site	2site	3site	3site	2site	3site		time (s)	Force (pN)		time (s)	Force (pN)		time (s)	Force (pN)		time (s)	Force (pN)		Force (pN)	Force (pN)	Force (pN)	Force (pN)
3.66936	5.90536	1.978	3.655	34.333	37.5		-0.00094742	0.12854		0.000244141	0.10354		0.000244141	0.11603		0.000244141	0.0268		0.25	1.11	1.05	0.25
2.408	3.698	1.935	2.494	31	48		-0.000459139	0.12851		0.000732422	0.10354		0.000732422	0.11603		0.000732422	0.02681		0.28	0.28	2.01	0.98
2.752	4.816	2.20736	3.096	23.5	58.667		2.91427e-05	0.12849		0.00122	0.10353		0.00122	0.11602		0.00122	0.02681		0.1	0.67	1.92	0.4
4.73	6.235	2.37936	3.354	46.5	57.667		0.000517424	0.12846		0.00171	0.10352		0.00171	0.11602		0.00171	0.02681		0.13	1.29	0.482	0.26
5.332	11.223	1.376	2.35064	43	37.333		0.00101	0.12844		0.0022	0.10352		0.0022	0.11602		0.0022	0.02681		0.23	0.66	0.923	0.2
5.246	6.88	5.203	6.321	40.5	79.5		0.00149	0.12841		0.00269	0.10351		0.00269	0.11601		0.00269	0.02681		0.12	0.56	0.756	0.77
4.214	8.6	3.23936	3.23936	27.5	61.333		0.00198	0.12839		0.00317	0.1035		0.00317	0.11601		0.00317	0.02681		0.33	0.59	0.51	0.85
5.977	6.106	6.364	6.364	44	192		0.00247	0.12836		0.00366	0.1035		0.00366	0.116		0.00366	0.02681		0.59	0.4	2.07
3.053	5.547	2.666	5.203	39	38		0.00296	0.12834		0.00415	0.10349		0.00415	0.116		0.00415	0.02681		0.68	0.3	4.81
3.01	3.913	2.623	5.805	53.5	89		0.00345	0.12831		0.00464	0.10348		0.00464	0.116		0.00464	0.02681				2.8
3.612	3.612	1.5265	5.805	34.667	51		0.00394	0.12829		0.00513	0.10347		0.00513	0.11599		0.00513	0.02681
1.548	5.16	2.43664	4.87336	27.667	72.333		0.00442	0.12826		0.00562	0.10347		0.00562	0.11599		0.00562	0.02681
2.60864	5.16	5.504	5.504	42.667	192		0.00491	0.12823		0.0061	0.10346		0.0061	0.11599		0.0061	0.02682
9.288	9.589	3.87	3.87	92	125		0.0054	0.12821		0.00659	0.10345		0.00659	0.11598		0.00659	0.02682
4.687	4.73	1.892	1.892	47.5	100		0.00589	0.12818		0.00708	0.10345		0.00708	0.11598		0.00708	0.02682
4.988	11.696	1.204	1.376	49	35		0.00638	0.12816		0.00757	0.10344		0.00757	0.11597		0.00757	0.02682
1.892	7.052	4.73	4.73	21	128		0.00687	0.12813		0.00806	0.10343		0.00806	0.11597		0.00806	0.02682
2.623	3.354	3.096	3.096	35	104		0.00735	0.12811		0.00854	0.10343		0.00854	0.11597		0.00854	0.02682
0.602	1.204	3.44	5.418	28.5	113		0.00784	0.12808		0.00903	0.10342		0.00903	0.11596		0.00903	0.02682
4.472	6.278	1.118	5.418	49.5	33		0.00833	0.12806		0.00952	0.10341		0.00952	0.11596		0.00952	0.02682
3.87	5.289	7.138	7.138	36	183		0.00882	0.12803		0.01001	0.1034		0.01001	0.11596		0.01001	0.02682
2.365	7.783	3.182	3.182	19.5	77		0.00931	0.12801		0.0105	0.1034		0.0105	0.11595		0.0105	0.02682
12.083	12.083	3.096	3.096	98.5	99		0.00979	0.12798		0.01099	0.10339		0.01099	0.11595		0.01099	0.02682
4.386	5.203	2.408	2.408	70.5	77		0.01028	0.12796		0.01147	0.10338		0.01147	0.11595		0.01147	0.02683
1.849	4.085	3.698	5.848	35	63		0.01077	0.12793		0.01196	0.10338		0.01196	0.11594		0.01196	0.02683
5.031	10.019	2.80936	4.3	40	64		0.01126	0.1279		0.01245	0.10337		0.01245	0.11594		0.01245	0.02683
7.353	10.406	1.72	4.27136	69.5	40		0.01175	0.12788		0.01294	0.10336		0.01294	0.11593		0.01294	0.02683
10.793	10.793	2.064	2.064	96.5	39		0.01224	0.12785		0.01343	0.10336		0.01343	0.11593		0.01343	0.02683
2.881	5.719	2.322	4.042	54.5	40		0.01272	0.12783		0.01392	0.10335		0.01392	0.11593		0.01392	0.02683
2.795	3.913	1.462	2.752	44.5	37		0.01321	0.1278		0.0144	0.10334		0.0144	0.11592		0.0144	0.02683
2.838	5.676	1.118	1.118	43	59		0.0137	0.12778		0.01489	0.10334		0.01489	0.11592		0.01489	0.02683
3.569	3.569	4.558	4.558	48	124		0.01419	0.12775		0.01538	0.10333		0.01538	0.11592		0.01538	0.02683
3.55464	8.05536	2.58	6.45	29	75		0.01468	0.12773		0.01587	0.10332		0.01587	0.11591		0.01587	0.02683
3.46864	5.64736	0.774	6.45	27.667	20		0.01517	0.1277		0.01636	0.10331		0.01636	0.11591		0.01636	0.02683
8.62864	10.6354	5.848	7.568	77.667	155		0.01565	0.12768		0.01685	0.10331		0.01685	0.1159		0.01685	0.02683
7.36736	8.772	3.268	3.268	62.667	112		0.01614	0.12765		0.01733	0.1033		0.01733	0.1159		0.01733	0.02684
3.55464	9.00136	2.236	2.236	32.333	78		0.01663	0.12763		0.01782	0.10329		0.01782	0.1159		0.01782	0.02684
3.23936	7.02336	2.15	2.15	31.667	70		0.01712	0.1276		0.01831	0.10329		0.01831	0.11589		0.01831	0.02684
3.139	4.816	2.064	2.064	41	43		0.01761	0.12758		0.0188	0.10328		0.0188	0.11589		0.0188	0.02684
1.247	3.87	10.922	10.922	13	106		0.0181	0.12755		0.01929	0.10327		0.01929	0.11589		0.01929	0.02684
5.977	5.977	7.224	7.224	82	71		0.01858	0.12752		0.01978	0.10327		0.01978	0.11588		0.01978	0.02684
4.558	4.558	6.536	6.536	31	62		0.01907	0.1275		0.02026	0.10326		0.02026	0.11588		0.02026	0.02684
3.612	3.612	13.502	13.502	29.5	129		0.01956	0.12747		0.02075	0.10325		0.02075	0.11588		0.02075	0.02684
10.148	12.384	9.374	9.374	80	84		0.02005	0.12745		0.02124	0.10324		0.02124	0.11587		0.02124	0.02684
5.848	12.814	11.438	11.438	46	116		0.02054	0.12742		0.02173	0.10324		0.02173	0.11587		0.02173	0.02684
11.094	11.094	7.224	7.224	99	65		0.02103	0.1274		0.02222	0.10323		0.02222	0.11586		0.02222	0.02684
10.148	10.148	8.084	7.826	97	151		0.02151	0.12737		0.02271	0.10322		0.02271	0.11586		0.02271	0.02685
8.858	10.492	10.234	13.072	80	99		0.022	0.12735		0.02319	0.10322		0.02319	0.11586		0.02319	0.02685
4.472	5.676	12.212	12.212	72	107		0.02249	0.12732		0.02368	0.10321		0.02368	0.11585		0.02368	0.02685
8.256	8.256	10.32	10.32	61	106		0.02298	0.1273		0.02417	0.1032		0.02417	0.11585		0.02417	0.02685
4.3	9.718	10.75	14.534	35	87		0.02347	0.12727		0.02466	0.1032		0.02466	0.11585		0.02466	0.02685
7.224	11.868	6.708	6.708	58	62		0.02395	0.12725		0.02515	0.10319		0.02515	0.11584		0.02515	0.02685
8.944	8.944	13.932	13.932	67	123		0.02444	0.12722		0.02563	0.10318		0.02563	0.11584		0.02563	0.02685
7.826	9.804	7.826	7.826	73	69		0.02493	0.1272		0.02612	0.10318		0.02612	0.11583		0.02612	0.02685
3.956	8.084	13.932	13.932	33	120		0.02542	0.12717		0.02661	0.10317		0.02661	0.11583		0.02661	0.02685
3.182	6.665	9.202	12.384	23	81		0.02591	0.12715		0.0271	0.10316		0.0271	0.11583		0.0271	0.02685
1.548	4.257	6.966	11.094	9.5	64		0.0264	0.12712		0.02759	0.10315		0.02759	0.11582		0.02759	0.02685
6.192	6.536	4.3	4.3	44	197		0.02688	0.12709		0.02808	0.10315		0.02808	0.11582		0.02808	0.02686
11.61	12.384	3.956	9.03	92	26		0.02737	0.12707		0.02856	0.10314		0.02856	0.11582		0.02856	0.02686
7.052	7.052			95			0.02786	0.12704		0.02905	0.10313		0.02905	0.11581		0.02905	0.02686
11.524	11.524			98			0.02835	0.12702		0.02954	0.10313		0.02954	0.11581		0.02954	0.02686
6.02	6.02			88			0.02884	0.12699		0.03003	0.10312		0.03003	0.1158		0.03003	0.02686
9.288	11.868			76			0.02933	0.12697		0.03052	0.10311		0.03052	0.1158		0.03052	0.02686
5.59	5.59			45			0.02981	0.12694		0.03101	0.10311		0.03101	0.1158		0.03101	0.02686
6.192	6.45			48			0.0303	0.12692		0.03149	0.1031		0.03149	0.11579		0.03149	0.02686
4.644	5.16			42			0.03079	0.12689		0.03198	0.10309		0.03198	0.11579		0.03198	0.02686
2.924	2.924			20			0.03128	0.12687		0.03247	0.10308		0.03247	0.11579		0.03247	0.02686
8.084	13.416			47			0.03177	0.12684		0.03296	0.10308		0.03296	0.11578		0.03296	0.02686
2.064	2.58			153			0.03226	0.12682		0.03345	0.10307		0.03345	0.11578		0.03345	0.02687
8.342	10.32			122			0.03274	0.12679		0.03394	0.10306		0.03394	0.11578		0.03394	0.02687
7.31	7.31			148			0.03323	0.12677		0.03442	0.10306		0.03442	0.11577		0.03442	0.02687
7.31	6.794			122			0.03372	0.12674		0.03491	0.10305		0.03491	0.11577		0.03491	0.02687
11.352	11.352			108			0.03421	0.12672		0.0354	0.10304		0.0354	0.11576		0.0354	0.02687
							0.0347	0.12669		0.03589	0.10304		0.03589	0.11576		0.03589	0.02687
							0.03519	0.12667		0.03638	0.10303		0.03638	0.11576		0.03638	0.02687
							0.03567	0.12664		0.03687	0.10302		0.03687	0.11575		0.03687	0.02687
							0.03616	0.12662		0.03735	0.10302		0.03735	0.11575		0.03735	0.02687
							0.03665	0.12659		0.03784	0.10301		0.03784	0.11575		0.03784	0.02687
							0.03714	0.12657		0.03833	0.103		0.03833	0.11574		0.03833	0.02687
							0.03763	0.12654		0.03882	0.10299		0.03882	0.11574		0.03882	0.02687
							0.03812	0.12651		0.03931	0.10299		0.03931	0.11573		0.03931	0.02688
							0.0386	0.12649		0.03979	0.10298		0.03979	0.11573		0.03979	0.02688
							0.03909	0.12646		0.04028	0.10297		0.04028	0.11573		0.04028	0.02688
							0.03958	0.12644		0.04077	0.10297		0.04077	0.11572		0.04077	0.02688
							0.04007	0.12641		0.04126	0.10296		0.04126	0.11572		0.04126	0.02688
							0.04056	0.12639		0.04175	0.10295		0.04175	0.11572		0.04175	0.02688
							0.04104	0.12636		0.04224	0.10295		0.04224	0.11571		0.04224	0.02688
							0.04153	0.12634		0.04272	0.10294		0.04272	0.11571		0.04272	0.02688
							0.04202	0.12631		0.04321	0.10293		0.04321	0.11571		0.04321	0.02688
							0.04251	0.12629		0.0437	0.10293		0.0437	0.1157		0.0437	0.02688
							0.043	0.12626		0.04419	0.10292		0.04419	0.1157		0.04419	0.02688
							0.04349	0.12624		0.04468	0.10291		0.04468	0.11569		0.04468	0.02689
							0.04397	0.12621		0.04517	0.1029		0.04517	0.11569		0.04517	0.02689
							0.04446	0.12619		0.04565	0.1029		0.04565	0.11569		0.04565	0.02689
							0.04495	0.12616		0.04614	0.10289		0.04614	0.11568		0.04614	0.02689
							0.04544	0.12614		0.04663	0.10288		0.04663	0.11568		0.04663	0.02689
							0.04593	0.12611		0.04712	0.10288		0.04712	0.11568		0.04712	0.02689
							0.04642	0.12609		0.04761	0.10287		0.04761	0.11567		0.04761	0.02689
							0.0469	0.12606		0.0481	0.10286		0.0481	0.11567		0.0481	0.02689
							0.04739	0.12604		0.04858	0.10286		0.04858	0.11567		0.04858	0.02689
							0.04788	0.12601		0.04907	0.10285		0.04907	0.11566		0.04907	0.02689
							0.04837	0.12599		0.04956	0.10284		0.04956	0.11566		0.04956	0.02689
							0.04886	0.12596		0.05005	0.10283		0.05005	0.11565		0.05005	0.02689
							0.04935	0.12594		0.05054	0.10283		0.05054	0.11565		0.05054	0.0269
							0.04983	0.12591		0.05103	0.10282		0.05103	0.11565		0.05103	0.0269
							0.05032	0.12589		0.05151	0.10281		0.05151	0.11564		0.05151	0.0269
							0.05081	0.12586		0.052	0.10281		0.052	0.11564		0.052	0.0269
							0.0513	0.12584		0.05249	0.1028		0.05249	0.11564		0.05249	0.0269
							0.05179	0.12581		0.05298	0.10279		0.05298	0.11563		0.05298	0.0269
							0.05228	0.12579		0.05347	0.10279		0.05347	0.11563		0.05347	0.0269
							0.05276	0.12576		0.05396	0.10278		0.05396	0.11562		0.05396	0.0269
							0.05325	0.12574		0.05444	0.10277		0.05444	0.11562		0.05444	0.0269
							0.05374	0.12571		0.05493	0.10277		0.05493	0.11562		0.05493	0.0269
							0.05423	0.12569		0.05542	0.10276		0.05542	0.11561		0.05542	0.0269
							0.05472	0.12566		0.05591	0.10275		0.05591	0.11561		0.05591	0.02691
							0.0552	0.12564		0.0564	0.10274		0.0564	0.11561		0.0564	0.02691
							0.05569	0.12561		0.05688	0.10274		0.05688	0.1156		0.05688	0.02691
							0.05618	0.12559		0.05737	0.10273		0.05737	0.1156		0.05737	0.02691
							0.05667	0.12556		0.05786	0.10272		0.05786	0.1156		0.05786	0.02691
							0.05716	0.12554		0.05835	0.10272		0.05835	0.11559		0.05835	0.02691
							0.05765	0.12551		0.05884	0.10271		0.05884	0.11559		0.05884	0.02691
							0.05813	0.12549		0.05933	0.1027		0.05933	0.11558		0.05933	0.02691
							0.05862	0.12546		0.05981	0.1027		0.05981	0.11558		0.05981	0.02691
							0.05911	0.12544		0.0603	0.10269		0.0603	0.11558		0.0603	0.02691
							0.0596	0.12541		0.06079	0.10268		0.06079	0.11557		0.06079	0.02691
							0.06009	0.12539		0.06128	0.10268		0.06128	0.11557		0.06128	0.02691
							0.06058	0.12536		0.06177	0.10267		0.06177	0.11557		0.06177	0.02692
							0.06106	0.12534		0.06226	0.10266		0.06226	0.11556		0.06226	0.02692
							0.06155	0.12531		0.06274	0.10265		0.06274	0.11556		0.06274	0.02692
							0.06204	0.12529		0.06323	0.10265		0.06323	0.11555		0.06323	0.02692
							0.06253	0.12526		0.06372	0.10264		0.06372	0.11555		0.06372	0.02692
							0.06302	0.12524		0.06421	0.10263		0.06421	0.11555		0.06421	0.02692
							0.06351	0.12521		0.0647	0.10263		0.0647	0.11554		0.0647	0.02692
							0.06399	0.12519		0.06519	0.10262		0.06519	0.11554		0.06519	0.02692
							0.06448	0.12516		0.06567	0.10261		0.06567	0.11554		0.06567	0.02692
							0.06497	0.12514		0.06616	0.10261		0.06616	0.11553		0.06616	0.02692
							0.06546	0.12511		0.06665	0.1026		0.06665	0.11553		0.06665	0.02692
							0.06595	0.12509		0.06714	0.10259		0.06714	0.11553		0.06714	0.02693
							0.06644	0.12506		0.06763	0.10259		0.06763	0.11552		0.06763	0.02693
							0.06692	0.12504		0.06812	0.10258		0.06812	0.11552		0.06812	0.02693
							0.06741	0.12501		0.0686	0.10257		0.0686	0.11551		0.0686	0.02693
							0.0679	0.12499		0.06909	0.10256		0.06909	0.11551		0.06909	0.02693
							0.06839	0.12496		0.06958	0.10256		0.06958	0.11551		0.06958	0.02693
							0.06888	0.12494		0.07007	0.10255		0.07007	0.1155		0.07007	0.02693
							0.06937	0.12491		0.07056	0.10254		0.07056	0.1155		0.07056	0.02693
							0.06985	0.12489		0.07104	0.10254		0.07104	0.1155		0.07104	0.02693
							0.07034	0.12486		0.07153	0.10253		0.07153	0.11549		0.07153	0.02693
							0.07083	0.12484		0.07202	0.10252		0.07202	0.11549		0.07202	0.02693
							0.07132	0.12481		0.07251	0.10252		0.07251	0.11549		0.07251	0.02693
							0.07181	0.12479		0.073	0.10251		0.073	0.11548		0.073	0.02694
							0.07229	0.12476		0.07349	0.1025		0.07349	0.11548		0.07349	0.02694
							0.07278	0.12474		0.07397	0.1025		0.07397	0.11547		0.07397	0.02694
							0.07327	0.12471		0.07446	0.10249		0.07446	0.11547		0.07446	0.02694
							0.07376	0.12469		0.07495	0.10248		0.07495	0.11547		0.07495	0.02694
							0.07425	0.12466		0.07544	0.10247		0.07544	0.11546		0.07544	0.02694
							0.07474	0.12464		0.07593	0.10247		0.07593	0.11546		0.07593	0.02694
							0.07522	0.12461		0.07642	0.10246		0.07642	0.11546		0.07642	0.02694
							0.07571	0.12459		0.0769	0.10245		0.0769	0.11545		0.0769	0.02694
							0.0762	0.12456		0.07739	0.10245		0.07739	0.11545		0.07739	0.02694
							0.07669	0.12454		0.07788	0.10244		0.07788	0.11545		0.07788	0.02694
							0.07718	0.12451		0.07837	0.10243		0.07837	0.11544		0.07837	0.02694
							0.07767	0.12449		0.07886	0.10243		0.07886	0.11544		0.07886	0.02695
							0.07815	0.12446		0.07935	0.10242		0.07935	0.11543		0.07935	0.02695
							0.07864	0.12444		0.07983	0.10241		0.07983	0.11543		0.07983	0.02695
							0.07913	0.12441		0.08032	0.10241		0.08032	0.11543		0.08032	0.02695
							0.07962	0.12439		0.08081	0.1024		0.08081	0.11542		0.08081	0.02695
							0.08011	0.12436		0.0813	0.10239		0.0813	0.11542		0.0813	0.02695
							0.0806	0.12434		0.08179	0.10238		0.08179	0.11542		0.08179	0.02695
							0.08108	0.12432		0.08228	0.10238		0.08228	0.11541		0.08228	0.02695
							0.08157	0.12429		0.08276	0.10237		0.08276	0.11541		0.08276	0.02695
							0.08206	0.12427		0.08325	0.10236		0.08325	0.1154		0.08325	0.02695
							0.08255	0.12424		0.08374	0.10236		0.08374	0.1154		0.08374	0.02695
							0.08304	0.12422		0.08423	0.10235		0.08423	0.1154		0.08423	0.02696
							0.08353	0.12419		0.08472	0.10234		0.08472	0.11539		0.08472	0.02696
							0.08401	0.12417		0.08521	0.10234		0.08521	0.11539		0.08521	0.02696
							0.0845	0.12414		0.08569	0.10233		0.08569	0.11539		0.08569	0.02696
							0.08499	0.12412		0.08618	0.10232		0.08618	0.11538		0.08618	0.02696
							0.08548	0.12409		0.08667	0.10232		0.08667	0.11538		0.08667	0.02696
							0.08597	0.12407		0.08716	0.10231		0.08716	0.11538		0.08716	0.02696
							0.08645	0.12404		0.08765	0.1023		0.08765	0.11537		0.08765	0.02696
							0.08694	0.12402		0.08813	0.1023		0.08813	0.11537		0.08813	0.02696
							0.08743	0.12399		0.08862	0.10229		0.08862	0.11536		0.08862	0.02696
							0.08792	0.12397		0.08911	0.10228		0.08911	0.11536		0.08911	0.02696
							0.08841	0.12394		0.0896	0.10227		0.0896	0.11536		0.0896	0.02696
							0.0889	0.12392		0.09009	0.10227		0.09009	0.11535		0.09009	0.02697
							0.08938	0.12389		0.09058	0.10226		0.09058	0.11535		0.09058	0.02697
							0.08987	0.12387		0.09106	0.10225		0.09106	0.11535		0.09106	0.02697
							0.09036	0.12384		0.09155	0.10225		0.09155	0.11534		0.09155	0.02697
							0.09085	0.12382		0.09204	0.10224		0.09204	0.11534		0.09204	0.02697
							0.09134	0.12379		0.09253	0.10223		0.09253	0.11534		0.09253	0.02697
							0.09183	0.12377		0.09302	0.10223		0.09302	0.11533		0.09302	0.02697
							0.09231	0.12375		0.09351	0.10222		0.09351	0.11533		0.09351	0.02697
							0.0928	0.12372		0.09399	0.10221		0.09399	0.11532		0.09399	0.02697
							0.09329	0.1237		0.09448	0.10221		0.09448	0.11532		0.09448	0.02697
							0.09378	0.12367		0.09497	0.1022		0.09497	0.11532		0.09497	0.02697
							0.09427	0.12365		0.09546	0.10219		0.09546	0.11531		0.09546	0.02697
							0.09476	0.12362		0.09595	0.10218		0.09595	0.11531		0.09595	0.02698
							0.09524	0.1236		0.09644	0.10218		0.09644	0.11531		0.09644	0.02698
							0.09573	0.12357		0.09692	0.10217		0.09692	0.1153		0.09692	0.02698
							0.09622	0.12355		0.09741	0.10216		0.09741	0.1153		0.09741	0.02698
							0.09671	0.12352		0.0979	0.10216		0.0979	0.1153		0.0979	0.02698
							0.0972	0.1235		0.09839	0.10215		0.09839	0.11529		0.09839	0.02698
							0.09769	0.12347		0.09888	0.10214		0.09888	0.11529		0.09888	0.02698
							0.09817	0.12345		0.09937	0.10214		0.09937	0.11528		0.09937	0.02698
							0.09866	0.12342		0.09985	0.10213		0.09985	0.11528		0.09985	0.02698
							0.09915	0.1234		0.10034	0.10212		0.10034	0.11528		0.10034	0.02698
							0.09964	0.12337		0.10083	0.10212		0.10083	0.11527		0.10083	0.02698
							0.10013	0.12335		0.10132	0.10211		0.10132	0.11527		0.10132	0.02698
							0.10062	0.12333		0.10181	0.1021		0.10181	0.11527		0.10181	0.02699
							0.1011	0.1233		0.10229	0.10209		0.10229	0.11526		0.10229	0.02699
							0.10159	0.12328		0.10278	0.10209		0.10278	0.11526		0.10278	0.02699
							0.10208	0.12325		0.10327	0.10208		0.10327	0.11526		0.10327	0.02699
							0.10257	0.12323		0.10376	0.10207		0.10376	0.11525		0.10376	0.02699
							0.10306	0.1232		0.10425	0.10207		0.10425	0.11525		0.10425	0.02699
							0.10354	0.12318		0.10474	0.10206		0.10474	0.11524		0.10474	0.02699
							0.10403	0.12315		0.10522	0.10205		0.10522	0.11524		0.10522	0.02699
							0.10452	0.12313		0.10571	0.10205		0.10571	0.11524		0.10571	0.02699
							0.10501	0.1231		0.1062	0.10204		0.1062	0.11523		0.1062	0.02699
							0.1055	0.12308		0.10669	0.10203		0.10669	0.11523		0.10669	0.02699
							0.10599	0.12305		0.10718	0.10203		0.10718	0.11523		0.10718	0.02699
							0.10647	0.12303		0.10767	0.10202		0.10767	0.11522		0.10767	0.027
							0.10696	0.123		0.10815	0.10201		0.10815	0.11522		0.10815	0.027
							0.10745	0.12298		0.10864	0.10201		0.10864	0.11522		0.10864	0.027
							0.10794	0.12296		0.10913	0.102		0.10913	0.11521		0.10913	0.027
							0.10843	0.12293		0.10962	0.10199		0.10962	0.11521		0.10962	0.027
							0.10892	0.12291		0.11011	0.10198		0.11011	0.1152		0.11011	0.027
							0.1094	0.12288		0.1106	0.10198		0.1106	0.1152		0.1106	0.027
							0.10989	0.12286		0.11108	0.10197		0.11108	0.1152		0.11108	0.027
							0.11038	0.12283		0.11157	0.10196		0.11157	0.11519		0.11157	0.027
							0.11087	0.12281		0.11206	0.10196		0.11206	0.11519		0.11206	0.027
							0.11136	0.12278		0.11255	0.10195		0.11255	0.11519		0.11255	0.027
							0.11185	0.12276		0.11304	0.10194		0.11304	0.11518		0.11304	0.027
							0.11233	0.12273		0.11353	0.10194		0.11353	0.11518		0.11353	0.02701
							0.11282	0.12271		0.11401	0.10193		0.11401	0.11518		0.11401	0.02701
							0.11331	0.12268		0.1145	0.10192		0.1145	0.11517		0.1145	0.02701
							0.1138	0.12266		0.11499	0.10192		0.11499	0.11517		0.11499	0.02701
							0.11429	0.12264		0.11548	0.10191		0.11548	0.11516		0.11548	0.02701
							0.11478	0.12261		0.11597	0.1019		0.11597	0.11516		0.11597	0.02701
							0.11526	0.12259		0.11646	0.10189		0.11646	0.11516		0.11646	0.02701
							0.11575	0.12256		0.11694	0.10189		0.11694	0.11515		0.11694	0.02701
							0.11624	0.12254		0.11743	0.10188		0.11743	0.11515		0.11743	0.02701
							0.11673	0.12251		0.11792	0.10187		0.11792	0.11515		0.11792	0.02701
							0.11722	0.12249		0.11841	0.10187		0.11841	0.11514		0.11841	0.02701
							0.1177	0.12246		0.1189	0.10186		0.1189	0.11514		0.1189	0.02701
							0.11819	0.12244		0.11938	0.10185		0.11938	0.11514		0.11938	0.02702
							0.11868	0.12241		0.11987	0.10185		0.11987	0.11513		0.11987	0.02702
							0.11917	0.12239		0.12036	0.10184		0.12036	0.11513		0.12036	0.02702
							0.11966	0.12237		0.12085	0.10183		0.12085	0.11512		0.12085	0.02702
							0.12015	0.12234		0.12134	0.10183		0.12134	0.11512		0.12134	0.02702
							0.12063	0.12232		0.12183	0.10182		0.12183	0.11512		0.12183	0.02702
							0.12112	0.12229		0.12231	0.10181		0.12231	0.11511		0.12231	0.02702
							0.12161	0.12227		0.1228	0.10181		0.1228	0.11511		0.1228	0.02702
							0.1221	0.12224		0.12329	0.1018		0.12329	0.11511		0.12329	0.02702
							0.12259	0.12222		0.12378	0.10179		0.12378	0.1151		0.12378	0.02702
							0.12308	0.12219		0.12427	0.10178		0.12427	0.1151		0.12427	0.02702
							0.12356	0.12217		0.12476	0.10178		0.12476	0.1151		0.12476	0.02702
							0.12405	0.12215		0.12524	0.10177		0.12524	0.11509		0.12524	0.02703
							0.12454	0.12212		0.12573	0.10176		0.12573	0.11509		0.12573	0.02703
							0.12503	0.1221		0.12622	0.10176		0.12622	0.11508		0.12622	0.02703
							0.12552	0.12207		0.12671	0.10175		0.12671	0.11508		0.12671	0.02703
							0.12601	0.12205		0.1272	0.10174		0.1272	0.11508		0.1272	0.02703
							0.12649	0.12202		0.12769	0.10174		0.12769	0.11507		0.12769	0.02703
							0.12698	0.122		0.12817	0.10173		0.12817	0.11507		0.12817	0.02703
							0.12747	0.12197		0.12866	0.10172		0.12866	0.11507		0.12866	0.02703
							0.12796	0.12195		0.12915	0.10172		0.12915	0.11506		0.12915	0.02703
							0.12845	0.12192		0.12964	0.10171		0.12964	0.11506		0.12964	0.02703
							0.12894	0.1219		0.13013	0.1017		0.13013	0.11506		0.13013	0.02703
							0.12942	0.12188		0.13062	0.1017		0.13062	0.11505		0.13062	0.02703
							0.12991	0.12185		0.1311	0.10169		0.1311	0.11505		0.1311	0.02704
							0.1304	0.12183		0.13159	0.10168		0.13159	0.11504		0.13159	0.02704
							0.13089	0.1218		0.13208	0.10167		0.13208	0.11504		0.13208	0.02704
							0.13138	0.12178		0.13257	0.10167		0.13257	0.11504		0.13257	0.02704
							0.13187	0.12175		0.13306	0.10166		0.13306	0.11503		0.13306	0.02704
							0.13235	0.12173		0.13354	0.10165		0.13354	0.11503		0.13354	0.02704
							0.13284	0.1217		0.13403	0.10165		0.13403	0.11503		0.13403	0.02704
							0.13333	0.12168		0.13452	0.10164		0.13452	0.11502		0.13452	0.02704
							0.13382	0.12166		0.13501	0.10163		0.13501	0.11502		0.13501	0.02704
							0.13431	0.12163		0.1355	0.10163		0.1355	0.11502		0.1355	0.02704
							0.13479	0.12161		0.13599	0.10162		0.13599	0.11501		0.13599	0.02704
							0.13528	0.12158		0.13647	0.10161		0.13647	0.11501		0.13647	0.02704
							0.13577	0.12156		0.13696	0.10161		0.13696	0.115		0.13696	0.02705
							0.13626	0.12153		0.13745	0.1016		0.13745	0.115		0.13745	0.02705
							0.13675	0.12151		0.13794	0.10159		0.13794	0.115		0.13794	0.02705
							0.13724	0.12149		0.13843	0.10159		0.13843	0.11499		0.13843	0.02705
							0.13772	0.12146		0.13892	0.10158		0.13892	0.11499		0.13892	0.02705
							0.13821	0.12144		0.1394	0.10157		0.1394	0.11499		0.1394	0.02705
							0.1387	0.12141		0.13989	0.10156		0.13989	0.11498		0.13989	0.02705
							0.13919	0.12139		0.14038	0.10156		0.14038	0.11498		0.14038	0.02705
							0.13968	0.12136		0.14087	0.10155		0.14087	0.11498		0.14087	0.02705
							0.14017	0.12134		0.14136	0.10154		0.14136	0.11497		0.14136	0.02705
							0.14065	0.12131		0.14185	0.10154		0.14185	0.11497		0.14185	0.02705
							0.14114	0.12129		0.14233	0.10153		0.14233	0.11497		0.14233	0.02705
							0.14163	0.12127		0.14282	0.10152		0.14282	0.11496		0.14282	0.02706
							0.14212	0.12124		0.14331	0.10152		0.14331	0.11496		0.14331	0.02706
							0.14261	0.12122		0.1438	0.10151		0.1438	0.11495		0.1438	0.02706
							0.1431	0.12119		0.14429	0.1015		0.14429	0.11495		0.14429	0.02706
							0.14358	0.12117		0.14478	0.1015		0.14478	0.11495		0.14478	0.02706
							0.14407	0.12114		0.14526	0.10149		0.14526	0.11494		0.14526	0.02706
							0.14456	0.12112		0.14575	0.10148		0.14575	0.11494		0.14575	0.02706
							0.14505	0.1211		0.14624	0.10148		0.14624	0.11494		0.14624	0.02706
							0.14554	0.12107		0.14673	0.10147		0.14673	0.11493		0.14673	0.02706
							0.14603	0.12105		0.14722	0.10146		0.14722	0.11493		0.14722	0.02706
							0.14651	0.12102		0.14771	0.10145		0.14771	0.11493		0.14771	0.02706
							0.147	0.121		0.14819	0.10145		0.14819	0.11492		0.14819	0.02706
							0.14749	0.12097		0.14868	0.10144		0.14868	0.11492		0.14868	0.02707
							0.14798	0.12095		0.14917	0.10143		0.14917	0.11491		0.14917	0.02707
							0.14847	0.12093		0.14966	0.10143		0.14966	0.11491		0.14966	0.02707
							0.14895	0.1209		0.15015	0.10142		0.15015	0.11491		0.15015	0.02707
							0.14944	0.12088		0.15063	0.10141		0.15063	0.1149		0.15063	0.02707
							0.14993	0.12085		0.15112	0.10141		0.15112	0.1149		0.15112	0.02707
							0.15042	0.12083		0.15161	0.1014		0.15161	0.1149		0.15161	0.02707
							0.15091	0.1208		0.1521	0.10139		0.1521	0.11489		0.1521	0.02707
							0.1514	0.12078		0.15259	0.10139		0.15259	0.11489		0.15259	0.02707
							0.15188	0.12076		0.15308	0.10138		0.15308	0.11489		0.15308	0.02707
							0.15237	0.12073		0.15356	0.10137		0.15356	0.11488		0.15356	0.02707
							0.15286	0.12071		0.15405	0.10137		0.15405	0.11488		0.15405	0.02707
							0.15335	0.12068		0.15454	0.10136		0.15454	0.11487		0.15454	0.02707
							0.15384	0.12066		0.15503	0.10135		0.15503	0.11487		0.15503	0.02708
							0.15433	0.12063		0.15552	0.10134		0.15552	0.11487		0.15552	0.02708
							0.15481	0.12061		0.15601	0.10134		0.15601	0.11486		0.15601	0.02708
							0.1553	0.12059		0.15649	0.10133		0.15649	0.11486		0.15649	0.02708
							0.15579	0.12056		0.15698	0.10132		0.15698	0.11486		0.15698	0.02708
							0.15628	0.12054		0.15747	0.10132		0.15747	0.11485		0.15747	0.02708
							0.15677	0.12051		0.15796	0.10131		0.15796	0.11485		0.15796	0.02708
							0.15726	0.12049		0.15845	0.1013		0.15845	0.11485		0.15845	0.02708
							0.15774	0.12046		0.15894	0.1013		0.15894	0.11484		0.15894	0.02708
							0.15823	0.12044		0.15942	0.10129		0.15942	0.11484		0.15942	0.02708
							0.15872	0.12042		0.15991	0.10128		0.15991	0.11483		0.15991	0.02708
							0.15921	0.12039		0.1604	0.10128		0.1604	0.11483		0.1604	0.02708
							0.1597	0.12037		0.16089	0.10127		0.16089	0.11483		0.16089	0.02709
							0.16019	0.12034		0.16138	0.10126		0.16138	0.11482		0.16138	0.02709
							0.16067	0.12032		0.16187	0.10126		0.16187	0.11482		0.16187	0.02709
							0.16116	0.12029		0.16235	0.10125		0.16235	0.11482		0.16235	0.02709
							0.16165	0.12027		0.16284	0.10124		0.16284	0.11481		0.16284	0.02709
							0.16214	0.12025		0.16333	0.10124		0.16333	0.11481		0.16333	0.02709
							0.16263	0.12022		0.16382	0.10123		0.16382	0.11481		0.16382	0.02709
							0.16312	0.1202		0.16431	0.10122		0.16431	0.1148		0.16431	0.02709
							0.1636	0.12017		0.16479	0.10121		0.16479	0.1148		0.16479	0.02709
							0.16409	0.12015		0.16528	0.10121		0.16528	0.1148		0.16528	0.02709
							0.16458	0.12013		0.16577	0.1012		0.16577	0.11479		0.16577	0.02709
							0.16507	0.1201		0.16626	0.10119		0.16626	0.11479		0.16626	0.02709
							0.16556	0.12008		0.16675	0.10119		0.16675	0.11478		0.16675	0.0271
							0.16604	0.12005		0.16724	0.10118		0.16724	0.11478		0.16724	0.0271
							0.16653	0.12003		0.16772	0.10117		0.16772	0.11478		0.16772	0.0271
							0.16702	0.12		0.16821	0.10117		0.16821	0.11477		0.16821	0.0271
							0.16751	0.11998		0.1687	0.10116		0.1687	0.11477		0.1687	0.0271
							0.168	0.11996		0.16919	0.10115		0.16919	0.11477		0.16919	0.0271
							0.16849	0.11993		0.16968	0.10115		0.16968	0.11476		0.16968	0.0271
							0.16897	0.11991		0.17017	0.10114		0.17017	0.11476		0.17017	0.0271
							0.16946	0.11988		0.17065	0.10113		0.17065	0.11476		0.17065	0.0271
							0.16995	0.11986		0.17114	0.10113		0.17114	0.11475		0.17114	0.0271
							0.17044	0.11984		0.17163	0.10112		0.17163	0.11475		0.17163	0.0271
							0.17093	0.11981		0.17212	0.10111		0.17212	0.11474		0.17212	0.0271
							0.17142	0.11979		0.17261	0.1011		0.17261	0.11474		0.17261	0.0271
							0.1719	0.11976		0.1731	0.1011		0.1731	0.11474		0.1731	0.02711
							0.17239	0.11974		0.17358	0.10109		0.17358	0.11473		0.17358	0.02711
							0.17288	0.11972		0.17407	0.10108		0.17407	0.11473		0.17407	0.02711
							0.17337	0.11969		0.17456	0.10108		0.17456	0.11473		0.17456	0.02711
							0.17386	0.11967		0.17505	0.10107		0.17505	0.11472		0.17505	0.02711
							0.17435	0.11964		0.17554	0.10106		0.17554	0.11472		0.17554	0.02711
							0.17483	0.11962		0.17603	0.10106		0.17603	0.11472		0.17603	0.02711
							0.17532	0.11959		0.17651	0.10105		0.17651	0.11471		0.17651	0.02711
							0.17581	0.11957		0.177	0.10104		0.177	0.11471		0.177	0.02711
							0.1763	0.11955		0.17749	0.10104		0.17749	0.11471		0.17749	0.02711
							0.17679	0.11952		0.17798	0.10103		0.17798	0.1147		0.17798	0.02711
							0.17728	0.1195		0.17847	0.10102		0.17847	0.1147		0.17847	0.02711
							0.17776	0.11947		0.17896	0.10102		0.17896	0.11469		0.17896	0.02712
							0.17825	0.11945		0.17944	0.10101		0.17944	0.11469		0.17944	0.02712
							0.17874	0.11943		0.17993	0.101		0.17993	0.11469		0.17993	0.02712
							0.17923	0.1194		0.18042	0.101		0.18042	0.11468		0.18042	0.02712
							0.17972	0.11938		0.18091	0.10099		0.18091	0.11468		0.18091	0.02712
							0.1802	0.11935		0.1814	0.10098		0.1814	0.11468		0.1814	0.02712
							0.18069	0.11933		0.18188	0.10097		0.18188	0.11467		0.18188	0.02712
							0.18118	0.11931		0.18237	0.10097		0.18237	0.11467		0.18237	0.02712
							0.18167	0.11928		0.18286	0.10096		0.18286	0.11467		0.18286	0.02712
							0.18216	0.11926		0.18335	0.10095		0.18335	0.11466		0.18335	0.02712
							0.18265	0.11923		0.18384	0.10095		0.18384	0.11466		0.18384	0.02712
							0.18313	0.11921		0.18433	0.10094		0.18433	0.11466		0.18433	0.02712
							0.18362	0.11919		0.18481	0.10093		0.18481	0.11465		0.18481	0.02712
							0.18411	0.11916		0.1853	0.10093		0.1853	0.11465		0.1853	0.02713
							0.1846	0.11914		0.18579	0.10092		0.18579	0.11464		0.18579	0.02713
							0.18509	0.11911		0.18628	0.10091		0.18628	0.11464		0.18628	0.02713
							0.18558	0.11909		0.18677	0.10091		0.18677	0.11464		0.18677	0.02713
							0.18606	0.11907		0.18726	0.1009		0.18726	0.11463		0.18726	0.02713
							0.18655	0.11904		0.18774	0.10089		0.18774	0.11463		0.18774	0.02713
							0.18704	0.11902		0.18823	0.10089		0.18823	0.11463		0.18823	0.02713
							0.18753	0.11899		0.18872	0.10088		0.18872	0.11462		0.18872	0.02713
							0.18802	0.11897		0.18921	0.10087		0.18921	0.11462		0.18921	0.02713
							0.18851	0.11895		0.1897	0.10087		0.1897	0.11462		0.1897	0.02713
							0.18899	0.11892		0.19019	0.10086		0.19019	0.11461		0.19019	0.02713
							0.18948	0.1189		0.19067	0.10085		0.19067	0.11461		0.19067	0.02713
							0.18997	0.11887		0.19116	0.10084		0.19116	0.1146		0.19116	0.02714
							0.19046	0.11885		0.19165	0.10084		0.19165	0.1146		0.19165	0.02714
							0.19095	0.11883		0.19214	0.10083		0.19214	0.1146		0.19214	0.02714
							0.19144	0.1188		0.19263	0.10082		0.19263	0.11459		0.19263	0.02714
							0.19192	0.11878		0.19312	0.10082		0.19312	0.11459		0.19312	0.02714
							0.19241	0.11875		0.1936	0.10081		0.1936	0.11459		0.1936	0.02714
							0.1929	0.11873		0.19409	0.1008		0.19409	0.11458		0.19409	0.02714
							0.19339	0.11871		0.19458	0.1008		0.19458	0.11458		0.19458	0.02714
							0.19388	0.11868		0.19507	0.10079		0.19507	0.11458		0.19507	0.02714
							0.19437	0.11866		0.19556	0.10078		0.19556	0.11457		0.19556	0.02714
							0.19485	0.11863		0.19604	0.10078		0.19604	0.11457		0.19604	0.02714
							0.19534	0.11861		0.19653	0.10077		0.19653	0.11457		0.19653	0.02714
							0.19583	0.11859		0.19702	0.10076		0.19702	0.11456		0.19702	0.02714
							0.19632	0.11856		0.19751	0.10076		0.19751	0.11456		0.19751	0.02715
							0.19681	0.11854		0.198	0.10075		0.198	0.11455		0.198	0.02715
							0.19729	0.11851		0.19849	0.10074		0.19849	0.11455		0.19849	0.02715
							0.19778	0.11849		0.19897	0.10074		0.19897	0.11455		0.19897	0.02715
							0.19827	0.11847		0.19946	0.10073		0.19946	0.11454		0.19946	0.02715
							0.19876	0.11844		0.19995	0.10072		0.19995	0.11454		0.19995	0.02715
							0.19925	0.11842		0.20044	0.10072		0.20044	0.11454		0.20044	0.02715
							0.19974	0.1184		0.20093	0.10071		0.20093	0.11453		0.20093	0.02715
							0.20022	0.11837		0.20142	0.1007		0.20142	0.11453		0.20142	0.02715
							0.20071	0.11835		0.2019	0.10069		0.2019	0.11453		0.2019	0.02715
							0.2012	0.11832		0.20239	0.10069		0.20239	0.11452		0.20239	0.02715
							0.20169	0.1183		0.20288	0.10068		0.20288	0.11452		0.20288	0.02715
							0.20218	0.11828		0.20337	0.10067		0.20337	0.11452		0.20337	0.02715
							0.20267	0.11825		0.20386	0.10067		0.20386	0.11451		0.20386	0.02716
							0.20315	0.11823		0.20435	0.10066		0.20435	0.11451		0.20435	0.02716
							0.20364	0.1182		0.20483	0.10065		0.20483	0.1145		0.20483	0.02716
							0.20413	0.11818		0.20532	0.10065		0.20532	0.1145		0.20532	0.02716
							0.20462	0.11816		0.20581	0.10064		0.20581	0.1145		0.20581	0.02716
							0.20511	0.11813		0.2063	0.10063		0.2063	0.11449		0.2063	0.02716
							0.2056	0.11811		0.20679	0.10063		0.20679	0.11449		0.20679	0.02716
							0.20608	0.11808		0.20728	0.10062		0.20728	0.11449		0.20728	0.02716
							0.20657	0.11806		0.20776	0.10061		0.20776	0.11448		0.20776	0.02716
							0.20706	0.11804		0.20825	0.10061		0.20825	0.11448		0.20825	0.02716
							0.20755	0.11801		0.20874	0.1006		0.20874	0.11448		0.20874	0.02716
							0.20804	0.11799		0.20923	0.10059		0.20923	0.11447		0.20923	0.02716
							0.20853	0.11797		0.20972	0.10059		0.20972	0.11447		0.20972	0.02716
							0.20901	0.11794		0.21021	0.10058		0.21021	0.11447		0.21021	0.02717
							0.2095	0.11792		0.21069	0.10057		0.21069	0.11446		0.21069	0.02717
							0.20999	0.11789		0.21118	0.10056		0.21118	0.11446		0.21118	0.02717
							0.21048	0.11787		0.21167	0.10056		0.21167	0.11445		0.21167	0.02717
							0.21097	0.11785		0.21216	0.10055		0.21216	0.11445		0.21216	0.02717
							0.21145	0.11782		0.21265	0.10054		0.21265	0.11445		0.21265	0.02717
							0.21194	0.1178		0.21313	0.10054		0.21313	0.11444		0.21313	0.02717
							0.21243	0.11777		0.21362	0.10053		0.21362	0.11444		0.21362	0.02717
							0.21292	0.11775		0.21411	0.10052		0.21411	0.11444		0.21411	0.02717
							0.21341	0.11773		0.2146	0.10052		0.2146	0.11443		0.2146	0.02717
							0.2139	0.1177		0.21509	0.10051		0.21509	0.11443		0.21509	0.02717
							0.21438	0.11768		0.21558	0.1005		0.21558	0.11443		0.21558	0.02717
							0.21487	0.11766		0.21606	0.1005		0.21606	0.11442		0.21606	0.02718
							0.21536	0.11763		0.21655	0.10049		0.21655	0.11442		0.21655	0.02718
							0.21585	0.11761		0.21704	0.10048		0.21704	0.11442		0.21704	0.02718
							0.21634	0.11758		0.21753	0.10048		0.21753	0.11441		0.21753	0.02718
							0.21683	0.11756		0.21802	0.10047		0.21802	0.11441		0.21802	0.02718
							0.21731	0.11754		0.21851	0.10046		0.21851	0.1144		0.21851	0.02718
							0.2178	0.11751		0.21899	0.10046		0.21899	0.1144		0.21899	0.02718
							0.21829	0.11749		0.21948	0.10045		0.21948	0.1144		0.21948	0.02718
							0.21878	0.11747		0.21997	0.10044		0.21997	0.11439		0.21997	0.02718
							0.21927	0.11744		0.22046	0.10044		0.22046	0.11439		0.22046	0.02718
							0.21976	0.11742		0.22095	0.10043		0.22095	0.11439		0.22095	0.02718
							0.22024	0.11739		0.22144	0.10042		0.22144	0.11438		0.22144	0.02718
							0.22073	0.11737		0.22192	0.10041		0.22192	0.11438		0.22192	0.02718
							0.22122	0.11735		0.22241	0.10041		0.22241	0.11438		0.22241	0.02719
							0.22171	0.11732		0.2229	0.1004		0.2229	0.11437		0.2229	0.02719
							0.2222	0.1173		0.22339	0.10039		0.22339	0.11437		0.22339	0.02719
							0.22269	0.11728		0.22388	0.10039		0.22388	0.11437		0.22388	0.02719
							0.22317	0.11725		0.22437	0.10038		0.22437	0.11436		0.22437	0.02719
							0.22366	0.11723		0.22485	0.10037		0.22485	0.11436		0.22485	0.02719
							0.22415	0.1172		0.22534	0.10037		0.22534	0.11435		0.22534	0.02719
							0.22464	0.11718		0.22583	0.10036		0.22583	0.11435		0.22583	0.02719
							0.22513	0.11716		0.22632	0.10035		0.22632	0.11435		0.22632	0.02719
							0.22562	0.11713		0.22681	0.10035		0.22681	0.11434		0.22681	0.02719
							0.2261	0.11711		0.22729	0.10034		0.22729	0.11434		0.22729	0.02719
							0.22659	0.11709		0.22778	0.10033		0.22778	0.11434		0.22778	0.02719
							0.22708	0.11706		0.22827	0.10033		0.22827	0.11433		0.22827	0.02719
							0.22757	0.11704		0.22876	0.10032		0.22876	0.11433		0.22876	0.0272
							0.22806	0.11702		0.22925	0.10031		0.22925	0.11433		0.22925	0.0272
							0.22854	0.11699		0.22974	0.10031		0.22974	0.11432		0.22974	0.0272
							0.22903	0.11697		0.23022	0.1003		0.23022	0.11432		0.23022	0.0272
							0.22952	0.11694		0.23071	0.10029		0.23071	0.11432		0.23071	0.0272
							0.23001	0.11692		0.2312	0.10029		0.2312	0.11431		0.2312	0.0272
							0.2305	0.1169		0.23169	0.10028		0.23169	0.11431		0.23169	0.0272
							0.23099	0.11687		0.23218	0.10027		0.23218	0.1143		0.23218	0.0272
							0.23147	0.11685		0.23267	0.10027		0.23267	0.1143		0.23267	0.0272
							0.23196	0.11683		0.23315	0.10026		0.23315	0.1143		0.23315	0.0272
							0.23245	0.1168		0.23364	0.10025		0.23364	0.11429		0.23364	0.0272
							0.23294	0.11678		0.23413	0.10024		0.23413	0.11429		0.23413	0.0272
							0.23343	0.11676		0.23462	0.10024		0.23462	0.11429		0.23462	0.0272
							0.23392	0.11673		0.23511	0.10023		0.23511	0.11428		0.23511	0.02721
							0.2344	0.11671		0.2356	0.10022		0.2356	0.11428		0.2356	0.02721
							0.23489	0.11668		0.23608	0.10022		0.23608	0.11428		0.23608	0.02721
							0.23538	0.11666		0.23657	0.10021		0.23657	0.11427		0.23657	0.02721
							0.23587	0.11664		0.23706	0.1002		0.23706	0.11427		0.23706	0.02721
							0.23636	0.11661		0.23755	0.1002		0.23755	0.11427		0.23755	0.02721
							0.23685	0.11659		0.23804	0.10019		0.23804	0.11426		0.23804	0.02721
							0.23733	0.11657		0.23853	0.10018		0.23853	0.11426		0.23853	0.02721
							0.23782	0.11654		0.23901	0.10018		0.23901	0.11425		0.23901	0.02721
							0.23831	0.11652		0.2395	0.10017		0.2395	0.11425		0.2395	0.02721
							0.2388	0.1165		0.23999	0.10016		0.23999	0.11425		0.23999	0.02721
							0.23929	0.11647		0.24048	0.10016		0.24048	0.11424		0.24048	0.02721
							0.23978	0.11645		0.24097	0.10015		0.24097	0.11424		0.24097	0.02721
							0.24026	0.11642		0.24146	0.10014		0.24146	0.11424		0.24146	0.02722
							0.24075	0.1164		0.24194	0.10014		0.24194	0.11423		0.24194	0.02722
							0.24124	0.11638		0.24243	0.10013		0.24243	0.11423		0.24243	0.02722
							0.24173	0.11635		0.24292	0.10012		0.24292	0.11423		0.24292	0.02722
							0.24222	0.11633		0.24341	0.10012		0.24341	0.11422		0.24341	0.02722
							0.2427	0.11631		0.2439	0.10011		0.2439	0.11422		0.2439	0.02722
							0.24319	0.11628		0.24438	0.1001		0.24438	0.11422		0.24438	0.02722
							0.24368	0.11626		0.24487	0.10009		0.24487	0.11421		0.24487	0.02722
							0.24417	0.11624		0.24536	0.10009		0.24536	0.11421		0.24536	0.02722
							0.24466	0.11621		0.24585	0.10008		0.24585	0.1142		0.24585	0.02722
							0.24515	0.11619		0.24634	0.10007		0.24634	0.1142		0.24634	0.02722
							0.24563	0.11617		0.24683	0.10007		0.24683	0.1142		0.24683	0.02722
							0.24612	0.11614		0.24731	0.10006		0.24731	0.11419		0.24731	0.02722
							0.24661	0.11612		0.2478	0.10005		0.2478	0.11419		0.2478	0.02722
							0.2471	0.11609		0.24829	0.10005		0.24829	0.11419		0.24829	0.02723
							0.24759	0.11607		0.24878	0.10004		0.24878	0.11418		0.24878	0.02723
							0.24808	0.11605		0.24927	0.10003		0.24927	0.11418		0.24927	0.02723
							0.24856	0.11602		0.24976	0.10003		0.24976	0.11418		0.24976	0.02723
							0.24905	0.116		0.25024	0.10002		0.25024	0.11417		0.25024	0.02723
							0.24954	0.11598		0.25073	0.10001		0.25073	0.11417		0.25073	0.02723
							0.25003	0.11595		0.25122	0.10001		0.25122	0.11417		0.25122	0.02723
							0.25052	0.11593		0.25171	0.1		0.25171	0.11416		0.25171	0.02723
							0.25101	0.11591		0.2522	0.09999		0.2522	0.11416		0.2522	0.02723
							0.25149	0.11588		0.25269	0.09999		0.25269	0.11416		0.25269	0.02723
							0.25198	0.11586		0.25317	0.09998		0.25317	0.11415		0.25317	0.02723
							0.25247	0.11584		0.25366	0.09997		0.25366	0.11415		0.25366	0.02723
							0.25296	0.11581		0.25415	0.09997		0.25415	0.11414		0.25415	0.02723
							0.25345	0.11579		0.25464	0.09996		0.25464	0.11414		0.25464	0.02724
							0.25394	0.11577		0.25513	0.09995		0.25513	0.11414		0.25513	0.02724
							0.25442	0.11574		0.25562	0.09995		0.25562	0.11413		0.25562	0.02724
							0.25491	0.11572		0.2561	0.09994		0.2561	0.11413		0.2561	0.02724
							0.2554	0.1157		0.25659	0.09993		0.25659	0.11413		0.25659	0.02724
							0.25589	0.11567		0.25708	0.09993		0.25708	0.11412		0.25708	0.02724
							0.25638	0.11565		0.25757	0.09992		0.25757	0.11412		0.25757	0.02724
							0.25687	0.11563		0.25806	0.09991		0.25806	0.11412		0.25806	0.02724
							0.25735	0.1156		0.25854	0.0999		0.25854	0.11411		0.25854	0.02724
							0.25784	0.11558		0.25903	0.0999		0.25903	0.11411		0.25903	0.02724
							0.25833	0.11555		0.25952	0.09989		0.25952	0.11411		0.25952	0.02724
							0.25882	0.11553		0.26001	0.09988		0.26001	0.1141		0.26001	0.02724
							0.25931	0.11551		0.2605	0.09988		0.2605	0.1141		0.2605	0.02724
							0.25979	0.11548		0.26099	0.09987		0.26099	0.11409		0.26099	0.02725
							0.26028	0.11546		0.26147	0.09986		0.26147	0.11409		0.26147	0.02725
							0.26077	0.11544		0.26196	0.09986		0.26196	0.11409		0.26196	0.02725
							0.26126	0.11541		0.26245	0.09985		0.26245	0.11408		0.26245	0.02725
							0.26175	0.11539		0.26294	0.09984		0.26294	0.11408		0.26294	0.02725
							0.26224	0.11537		0.26343	0.09984		0.26343	0.11408		0.26343	0.02725
							0.26272	0.11534		0.26392	0.09983		0.26392	0.11407		0.26392	0.02725
							0.26321	0.11532		0.2644	0.09982		0.2644	0.11407		0.2644	0.02725
							0.2637	0.1153		0.26489	0.09982		0.26489	0.11407		0.26489	0.02725
							0.26419	0.11527		0.26538	0.09981		0.26538	0.11406		0.26538	0.02725
							0.26468	0.11525		0.26587	0.0998		0.26587	0.11406		0.26587	0.02725
							0.26517	0.11523		0.26636	0.0998		0.26636	0.11406		0.26636	0.02725
							0.26565	0.1152		0.26685	0.09979		0.26685	0.11405		0.26685	0.02725
							0.26614	0.11518		0.26733	0.09978		0.26733	0.11405		0.26733	0.02726
							0.26663	0.11516		0.26782	0.09978		0.26782	0.11405		0.26782	0.02726
							0.26712	0.11513		0.26831	0.09977		0.26831	0.11404		0.26831	0.02726
							0.26761	0.11511		0.2688	0.09976		0.2688	0.11404		0.2688	0.02726
							0.2681	0.11509		0.26929	0.09976		0.26929	0.11403		0.26929	0.02726
							0.26858	0.11506		0.26978	0.09975		0.26978	0.11403		0.26978	0.02726
							0.26907	0.11504		0.27026	0.09974		0.27026	0.11403		0.27026	0.02726
							0.26956	0.11502		0.27075	0.09974		0.27075	0.11402		0.27075	0.02726
							0.27005	0.11499		0.27124	0.09973		0.27124	0.11402		0.27124	0.02726
							0.27054	0.11497		0.27173	0.09972		0.27173	0.11402		0.27173	0.02726
							0.27103	0.11495		0.27222	0.09971		0.27222	0.11401		0.27222	0.02726
							0.27151	0.11492		0.27271	0.09971		0.27271	0.11401		0.27271	0.02726
							0.272	0.1149		0.27319	0.0997		0.27319	0.11401		0.27319	0.02726
							0.27249	0.11488		0.27368	0.09969		0.27368	0.114		0.27368	0.02726
							0.27298	0.11485		0.27417	0.09969		0.27417	0.114		0.27417	0.02727
							0.27347	0.11483		0.27466	0.09968		0.27466	0.114		0.27466	0.02727
							0.27395	0.11481		0.27515	0.09967		0.27515	0.11399		0.27515	0.02727
							0.27444	0.11478		0.27563	0.09967		0.27563	0.11399		0.27563	0.02727
							0.27493	0.11476		0.27612	0.09966		0.27612	0.11399		0.27612	0.02727
							0.27542	0.11474		0.27661	0.09965		0.27661	0.11398		0.27661	0.02727
							0.27591	0.11471		0.2771	0.09965		0.2771	0.11398		0.2771	0.02727
							0.2764	0.11469		0.27759	0.09964		0.27759	0.11397		0.27759	0.02727
							0.27688	0.11467		0.27808	0.09963		0.27808	0.11397		0.27808	0.02727
							0.27737	0.11464		0.27856	0.09963		0.27856	0.11397		0.27856	0.02727
							0.27786	0.11462		0.27905	0.09962		0.27905	0.11396		0.27905	0.02727
							0.27835	0.1146		0.27954	0.09961		0.27954	0.11396		0.27954	0.02727
							0.27884	0.11457		0.28003	0.09961		0.28003	0.11396		0.28003	0.02727
							0.27933	0.11455		0.28052	0.0996		0.28052	0.11395		0.28052	0.02728
							0.27981	0.11453		0.28101	0.09959		0.28101	0.11395		0.28101	0.02728
							0.2803	0.1145		0.28149	0.09959		0.28149	0.11395		0.28149	0.02728
							0.28079	0.11448		0.28198	0.09958		0.28198	0.11394		0.28198	0.02728
							0.28128	0.11446		0.28247	0.09957		0.28247	0.11394		0.28247	0.02728
							0.28177	0.11443		0.28296	0.09957		0.28296	0.11394		0.28296	0.02728
							0.28226	0.11441		0.28345	0.09956		0.28345	0.11393		0.28345	0.02728
							0.28274	0.11439		0.28394	0.09955		0.28394	0.11393		0.28394	0.02728
							0.28323	0.11436		0.28442	0.09955		0.28442	0.11393		0.28442	0.02728
							0.28372	0.11434		0.28491	0.09954		0.28491	0.11392		0.28491	0.02728
							0.28421	0.11432		0.2854	0.09953		0.2854	0.11392		0.2854	0.02728
							0.2847	0.11429		0.28589	0.09953		0.28589	0.11391		0.28589	0.02728
							0.28519	0.11427		0.28638	0.09952		0.28638	0.11391		0.28638	0.02728
							0.28567	0.11425		0.28687	0.09951		0.28687	0.11391		0.28687	0.02728
							0.28616	0.11422		0.28735	0.0995		0.28735	0.1139		0.28735	0.02729
							0.28665	0.1142		0.28784	0.0995		0.28784	0.1139		0.28784	0.02729
							0.28714	0.11418		0.28833	0.09949		0.28833	0.1139		0.28833	0.02729
							0.28763	0.11416		0.28882	0.09948		0.28882	0.11389		0.28882	0.02729
							0.28812	0.11413		0.28931	0.09948		0.28931	0.11389		0.28931	0.02729
							0.2886	0.11411		0.28979	0.09947		0.28979	0.11389		0.28979	0.02729
							0.28909	0.11409		0.29028	0.09946		0.29028	0.11388		0.29028	0.02729
							0.28958	0.11406		0.29077	0.09946		0.29077	0.11388		0.29077	0.02729
							0.29007	0.11404		0.29126	0.09945		0.29126	0.11388		0.29126	0.02729
							0.29056	0.11402		0.29175	0.09944		0.29175	0.11387		0.29175	0.02729
							0.29104	0.11399		0.29224	0.09944		0.29224	0.11387		0.29224	0.02729
							0.29153	0.11397		0.29272	0.09943		0.29272	0.11387		0.29272	0.02729
							0.29202	0.11395		0.29321	0.09942		0.29321	0.11386		0.29321	0.02729
							0.29251	0.11392		0.2937	0.09942		0.2937	0.11386		0.2937	0.0273
							0.293	0.1139		0.29419	0.09941		0.29419	0.11385		0.29419	0.0273
							0.29349	0.11388		0.29468	0.0994		0.29468	0.11385		0.29468	0.0273
							0.29397	0.11385		0.29517	0.0994		0.29517	0.11385		0.29517	0.0273
							0.29446	0.11383		0.29565	0.09939		0.29565	0.11384		0.29565	0.0273
							0.29495	0.11381		0.29614	0.09938		0.29614	0.11384		0.29614	0.0273
							0.29544	0.11378		0.29663	0.09938		0.29663	0.11384		0.29663	0.0273
							0.29593	0.11376		0.29712	0.09937		0.29712	0.11383		0.29712	0.0273
							0.29642	0.11374		0.29761	0.09936		0.29761	0.11383		0.29761	0.0273
							0.2969	0.11371		0.2981	0.09936		0.2981	0.11383		0.2981	0.0273
							0.29739	0.11369		0.29858	0.09935		0.29858	0.11382		0.29858	0.0273
							0.29788	0.11367		0.29907	0.09934		0.29907	0.11382		0.29907	0.0273
							0.29837	0.11365		0.29956	0.09934		0.29956	0.11382		0.29956	0.0273
							0.29886	0.11362		0.30005	0.09933		0.30005	0.11381		0.30005	0.0273
							0.29935	0.1136		0.30054	0.09932		0.30054	0.11381		0.30054	0.02731
							0.29983	0.11358		0.30103	0.09932		0.30103	0.11381		0.30103	0.02731
							0.30032	0.11355		0.30151	0.09931		0.30151	0.1138		0.30151	0.02731
							0.30081	0.11353		0.302	0.0993		0.302	0.1138		0.302	0.02731
							0.3013	0.11351		0.30249	0.0993		0.30249	0.11379		0.30249	0.02731
							0.30179	0.11348		0.30298	0.09929		0.30298	0.11379		0.30298	0.02731
							0.30228	0.11346		0.30347	0.09928		0.30347	0.11379		0.30347	0.02731
							0.30276	0.11344		0.30396	0.09927		0.30396	0.11378		0.30396	0.02731
							0.30325	0.11341		0.30444	0.09927		0.30444	0.11378		0.30444	0.02731
							0.30374	0.11339		0.30493	0.09926		0.30493	0.11378		0.30493	0.02731
							0.30423	0.11337		0.30542	0.09925		0.30542	0.11377		0.30542	0.02731
							0.30472	0.11335		0.30591	0.09925		0.30591	0.11377		0.30591	0.02731
							0.3052	0.11332		0.3064	0.09924		0.3064	0.11377		0.3064	0.02731
							0.30569	0.1133		0.30688	0.09923		0.30688	0.11376		0.30688	0.02731
							0.30618	0.11328		0.30737	0.09923		0.30737	0.11376		0.30737	0.02732
							0.30667	0.11325		0.30786	0.09922		0.30786	0.11376		0.30786	0.02732
							0.30716	0.11323		0.30835	0.09921		0.30835	0.11375		0.30835	0.02732
							0.30765	0.11321		0.30884	0.09921		0.30884	0.11375		0.30884	0.02732
							0.30813	0.11318		0.30933	0.0992		0.30933	0.11375		0.30933	0.02732
							0.30862	0.11316		0.30981	0.09919		0.30981	0.11374		0.30981	0.02732
							0.30911	0.11314		0.3103	0.09919		0.3103	0.11374		0.3103	0.02732
							0.3096	0.11311		0.31079	0.09918		0.31079	0.11373		0.31079	0.02732
							0.31009	0.11309		0.31128	0.09917		0.31128	0.11373		0.31128	0.02732
							0.31058	0.11307		0.31177	0.09917		0.31177	0.11373		0.31177	0.02732
							0.31106	0.11305		0.31226	0.09916		0.31226	0.11372		0.31226	0.02732
							0.31155	0.11302		0.31274	0.09915		0.31274	0.11372		0.31274	0.02732
							0.31204	0.113		0.31323	0.09915		0.31323	0.11372		0.31323	0.02732
							0.31253	0.11298		0.31372	0.09914		0.31372	0.11371		0.31372	0.02732
							0.31302	0.11295		0.31421	0.09913		0.31421	0.11371		0.31421	0.02733
							0.31351	0.11293		0.3147	0.09913		0.3147	0.11371		0.3147	0.02733
							0.31399	0.11291		0.31519	0.09912		0.31519	0.1137		0.31519	0.02733
							0.31448	0.11288		0.31567	0.09911		0.31567	0.1137		0.31567	0.02733
							0.31497	0.11286		0.31616	0.09911		0.31616	0.1137		0.31616	0.02733
							0.31546	0.11284		0.31665	0.0991		0.31665	0.11369		0.31665	0.02733
							0.31595	0.11282		0.31714	0.09909		0.31714	0.11369		0.31714	0.02733
							0.31644	0.11279		0.31763	0.09909		0.31763	0.11369		0.31763	0.02733
							0.31692	0.11277		0.31812	0.09908		0.31812	0.11368		0.31812	0.02733
							0.31741	0.11275		0.3186	0.09907		0.3186	0.11368		0.3186	0.02733
							0.3179	0.11272		0.31909	0.09907		0.31909	0.11368		0.31909	0.02733
							0.31839	0.1127		0.31958	0.09906		0.31958	0.11367		0.31958	0.02733
							0.31888	0.11268		0.32007	0.09905		0.32007	0.11367		0.32007	0.02733
							0.31937	0.11265		0.32056	0.09905		0.32056	0.11366		0.32056	0.02733
							0.31985	0.11263		0.32104	0.09904		0.32104	0.11366		0.32104	0.02734
							0.32034	0.11261		0.32153	0.09903		0.32153	0.11366		0.32153	0.02734
							0.32083	0.11259		0.32202	0.09903		0.32202	0.11365		0.32202	0.02734
							0.32132	0.11256		0.32251	0.09902		0.32251	0.11365		0.32251	0.02734
							0.32181	0.11254		0.323	0.09901		0.323	0.11365		0.323	0.02734
							0.32229	0.11252		0.32349	0.099		0.32349	0.11364		0.32349	0.02734
							0.32278	0.11249		0.32397	0.099		0.32397	0.11364		0.32397	0.02734
							0.32327	0.11247		0.32446	0.09899		0.32446	0.11364		0.32446	0.02734
							0.32376	0.11245		0.32495	0.09898		0.32495	0.11363		0.32495	0.02734
							0.32425	0.11243		0.32544	0.09898		0.32544	0.11363		0.32544	0.02734
							0.32474	0.1124		0.32593	0.09897		0.32593	0.11363		0.32593	0.02734
							0.32522	0.11238		0.32642	0.09896		0.32642	0.11362		0.32642	0.02734
							0.32571	0.11236		0.3269	0.09896		0.3269	0.11362		0.3269	0.02734
							0.3262	0.11233		0.32739	0.09895		0.32739	0.11362		0.32739	0.02734
							0.32669	0.11231		0.32788	0.09894		0.32788	0.11361		0.32788	0.02735
							0.32718	0.11229		0.32837	0.09894		0.32837	0.11361		0.32837	0.02735
							0.32767	0.11226		0.32886	0.09893		0.32886	0.11361		0.32886	0.02735
							0.32815	0.11224		0.32935	0.09892		0.32935	0.1136		0.32935	0.02735
							0.32864	0.11222		0.32983	0.09892		0.32983	0.1136		0.32983	0.02735
							0.32913	0.1122		0.33032	0.09891		0.33032	0.11359		0.33032	0.02735
							0.32962	0.11217		0.33081	0.0989		0.33081	0.11359		0.33081	0.02735
							0.33011	0.11215		0.3313	0.0989		0.3313	0.11359		0.3313	0.02735
							0.3306	0.11213		0.33179	0.09889		0.33179	0.11358		0.33179	0.02735
							0.33108	0.1121		0.33228	0.09888		0.33228	0.11358		0.33228	0.02735
							0.33157	0.11208		0.33276	0.09888		0.33276	0.11358		0.33276	0.02735
							0.33206	0.11206		0.33325	0.09887		0.33325	0.11357		0.33325	0.02735
							0.33255	0.11204		0.33374	0.09886		0.33374	0.11357		0.33374	0.02735
							0.33304	0.11201		0.33423	0.09886		0.33423	0.11357		0.33423	0.02735
							0.33353	0.11199		0.33472	0.09885		0.33472	0.11356		0.33472	0.02736
							0.33401	0.11197		0.33521	0.09884		0.33521	0.11356		0.33521	0.02736
							0.3345	0.11194		0.33569	0.09884		0.33569	0.11356		0.33569	0.02736
							0.33499	0.11192		0.33618	0.09883		0.33618	0.11355		0.33618	0.02736
							0.33548	0.1119		0.33667	0.09882		0.33667	0.11355		0.33667	0.02736
							0.33597	0.11188		0.33716	0.09882		0.33716	0.11355		0.33716	0.02736
							0.33645	0.11185		0.33765	0.09881		0.33765	0.11354		0.33765	0.02736
							0.33694	0.11183		0.33813	0.0988		0.33813	0.11354		0.33813	0.02736
							0.33743	0.11181		0.33862	0.0988		0.33862	0.11354		0.33862	0.02736
							0.33792	0.11178		0.33911	0.09879		0.33911	0.11353		0.33911	0.02736
							0.33841	0.11176		0.3396	0.09878		0.3396	0.11353		0.3396	0.02736
							0.3389	0.11174		0.34009	0.09878		0.34009	0.11352		0.34009	0.02736
							0.33938	0.11172		0.34058	0.09877		0.34058	0.11352		0.34058	0.02736
							0.33987	0.11169		0.34106	0.09876		0.34106	0.11352		0.34106	0.02736
							0.34036	0.11167		0.34155	0.09876		0.34155	0.11351		0.34155	0.02737
							0.34085	0.11165		0.34204	0.09875		0.34204	0.11351		0.34204	0.02737
							0.34134	0.11163		0.34253	0.09874		0.34253	0.11351		0.34253	0.02737
							0.34183	0.1116		0.34302	0.09874		0.34302	0.1135		0.34302	0.02737
							0.34231	0.11158		0.34351	0.09873		0.34351	0.1135		0.34351	0.02737
							0.3428	0.11156		0.34399	0.09872		0.34399	0.1135		0.34399	0.02737
							0.34329	0.11153		0.34448	0.09872		0.34448	0.11349		0.34448	0.02737
							0.34378	0.11151		0.34497	0.09871		0.34497	0.11349		0.34497	0.02737
							0.34427	0.11149		0.34546	0.0987		0.34546	0.11349		0.34546	0.02737
							0.34476	0.11147		0.34595	0.09869		0.34595	0.11348		0.34595	0.02737
							0.34524	0.11144		0.34644	0.09869		0.34644	0.11348		0.34644	0.02737
							0.34573	0.11142		0.34692	0.09868		0.34692	0.11348		0.34692	0.02737
							0.34622	0.1114		0.34741	0.09867		0.34741	0.11347		0.34741	0.02737
							0.34671	0.11137		0.3479	0.09867		0.3479	0.11347		0.3479	0.02737
							0.3472	0.11135		0.34839	0.09866		0.34839	0.11347		0.34839	0.02738
							0.34769	0.11133		0.34888	0.09865		0.34888	0.11346		0.34888	0.02738
							0.34817	0.11131		0.34937	0.09865		0.34937	0.11346		0.34937	0.02738
							0.34866	0.11128		0.34985	0.09864		0.34985	0.11345		0.34985	0.02738
							0.34915	0.11126		0.35034	0.09863		0.35034	0.11345		0.35034	0.02738
							0.34964	0.11124		0.35083	0.09863		0.35083	0.11345		0.35083	0.02738
							0.35013	0.11122		0.35132	0.09862		0.35132	0.11344		0.35132	0.02738
							0.35062	0.11119		0.35181	0.09861		0.35181	0.11344		0.35181	0.02738
							0.3511	0.11117		0.35229	0.09861		0.35229	0.11344		0.35229	0.02738
							0.35159	0.11115		0.35278	0.0986		0.35278	0.11343		0.35278	0.02738
							0.35208	0.11112		0.35327	0.09859		0.35327	0.11343		0.35327	0.02738
							0.35257	0.1111		0.35376	0.09859		0.35376	0.11343		0.35376	0.02738
							0.35306	0.11108		0.35425	0.09858		0.35425	0.11342		0.35425	0.02738
							0.35354	0.11106		0.35474	0.09857		0.35474	0.11342		0.35474	0.02738
							0.35403	0.11103		0.35522	0.09857		0.35522	0.11342		0.35522	0.02739
							0.35452	0.11101		0.35571	0.09856		0.35571	0.11341		0.35571	0.02739
							0.35501	0.11099		0.3562	0.09855		0.3562	0.11341		0.3562	0.02739
							0.3555	0.11097		0.35669	0.09855		0.35669	0.11341		0.35669	0.02739
							0.35599	0.11094		0.35718	0.09854		0.35718	0.1134		0.35718	0.02739
							0.35647	0.11092		0.35767	0.09853		0.35767	0.1134		0.35767	0.02739
							0.35696	0.1109		0.35815	0.09853		0.35815	0.1134		0.35815	0.02739
							0.35745	0.11088		0.35864	0.09852		0.35864	0.11339		0.35864	0.02739
							0.35794	0.11085		0.35913	0.09851		0.35913	0.11339		0.35913	0.02739
							0.35843	0.11083		0.35962	0.09851		0.35962	0.11339		0.35962	0.02739
							0.35892	0.11081		0.36011	0.0985		0.36011	0.11338		0.36011	0.02739
							0.3594	0.11078		0.3606	0.09849		0.3606	0.11338		0.3606	0.02739
							0.35989	0.11076		0.36108	0.09849		0.36108	0.11337		0.36108	0.02739
							0.36038	0.11074		0.36157	0.09848		0.36157	0.11337		0.36157	0.02739
							0.36087	0.11072		0.36206	0.09847		0.36206	0.11337		0.36206	0.02739
							0.36136	0.11069		0.36255	0.09847		0.36255	0.11336		0.36255	0.0274
							0.36185	0.11067		0.36304	0.09846		0.36304	0.11336		0.36304	0.0274
							0.36233	0.11065		0.36353	0.09845		0.36353	0.11336		0.36353	0.0274
							0.36282	0.11063		0.36401	0.09845		0.36401	0.11335		0.36401	0.0274
							0.36331	0.1106		0.3645	0.09844		0.3645	0.11335		0.3645	0.0274
							0.3638	0.11058		0.36499	0.09843		0.36499	0.11335		0.36499	0.0274
							0.36429	0.11056		0.36548	0.09843		0.36548	0.11334		0.36548	0.0274
							0.36478	0.11054		0.36597	0.09842		0.36597	0.11334		0.36597	0.0274
							0.36526	0.11051		0.36646	0.09841		0.36646	0.11334		0.36646	0.0274
							0.36575	0.11049		0.36694	0.09841		0.36694	0.11333		0.36694	0.0274
							0.36624	0.11047		0.36743	0.0984		0.36743	0.11333		0.36743	0.0274
							0.36673	0.11045		0.36792	0.09839		0.36792	0.11333		0.36792	0.0274
							0.36722	0.11042		0.36841	0.09839		0.36841	0.11332		0.36841	0.0274
							0.3677	0.1104		0.3689	0.09838		0.3689	0.11332		0.3689	0.0274
							0.36819	0.11038		0.36938	0.09837		0.36938	0.11332		0.36938	0.02741
							0.36868	0.11035		0.36987	0.09837		0.36987	0.11331		0.36987	0.02741
							0.36917	0.11033		0.37036	0.09836		0.37036	0.11331		0.37036	0.02741
							0.36966	0.11031		0.37085	0.09835		0.37085	0.11331		0.37085	0.02741
							0.37015	0.11029		0.37134	0.09835		0.37134	0.1133		0.37134	0.02741
							0.37063	0.11026		0.37183	0.09834		0.37183	0.1133		0.37183	0.02741
							0.37112	0.11024		0.37231	0.09833		0.37231	0.11329		0.37231	0.02741
							0.37161	0.11022		0.3728	0.09833		0.3728	0.11329		0.3728	0.02741
							0.3721	0.1102		0.37329	0.09832		0.37329	0.11329		0.37329	0.02741
							0.37259	0.11017		0.37378	0.09831		0.37378	0.11328		0.37378	0.02741
							0.37308	0.11015		0.37427	0.09831		0.37427	0.11328		0.37427	0.02741
							0.37356	0.11013		0.37476	0.0983		0.37476	0.11328		0.37476	0.02741
							0.37405	0.11011		0.37524	0.09829		0.37524	0.11327		0.37524	0.02741
							0.37454	0.11008		0.37573	0.09829		0.37573	0.11327		0.37573	0.02741
							0.37503	0.11006		0.37622	0.09828		0.37622	0.11327		0.37622	0.02741
							0.37552	0.11004		0.37671	0.09827		0.37671	0.11326		0.37671	0.02742
							0.37601	0.11002		0.3772	0.09827		0.3772	0.11326		0.3772	0.02742
							0.37649	0.10999		0.37769	0.09826		0.37769	0.11326		0.37769	0.02742
							0.37698	0.10997		0.37817	0.09825		0.37817	0.11325		0.37817	0.02742
							0.37747	0.10995		0.37866	0.09824		0.37866	0.11325		0.37866	0.02742
							0.37796	0.10993		0.37915	0.09824		0.37915	0.11325		0.37915	0.02742
							0.37845	0.1099		0.37964	0.09823		0.37964	0.11324		0.37964	0.02742
							0.37894	0.10988		0.38013	0.09822		0.38013	0.11324		0.38013	0.02742
							0.37942	0.10986		0.38062	0.09822		0.38062	0.11324		0.38062	0.02742
							0.37991	0.10984		0.3811	0.09821		0.3811	0.11323		0.3811	0.02742
							0.3804	0.10981		0.38159	0.0982		0.38159	0.11323		0.38159	0.02742
							0.38089	0.10979		0.38208	0.0982		0.38208	0.11323		0.38208	0.02742
							0.38138	0.10977		0.38257	0.09819		0.38257	0.11322		0.38257	0.02742
							0.38187	0.10975		0.38306	0.09818		0.38306	0.11322		0.38306	0.02742
							0.38235	0.10972		0.38354	0.09818		0.38354	0.11321		0.38354	0.02743
							0.38284	0.1097		0.38403	0.09817		0.38403	0.11321		0.38403	0.02743
							0.38333	0.10968		0.38452	0.09816		0.38452	0.11321		0.38452	0.02743
							0.38382	0.10966		0.38501	0.09816		0.38501	0.1132		0.38501	0.02743
							0.38431	0.10963		0.3855	0.09815		0.3855	0.1132		0.3855	0.02743
							0.38479	0.10961		0.38599	0.09814		0.38599	0.1132		0.38599	0.02743
							0.38528	0.10959		0.38647	0.09814		0.38647	0.11319		0.38647	0.02743
							0.38577	0.10957		0.38696	0.09813		0.38696	0.11319		0.38696	0.02743
							0.38626	0.10954		0.38745	0.09812		0.38745	0.11319		0.38745	0.02743
							0.38675	0.10952		0.38794	0.09812		0.38794	0.11318		0.38794	0.02743
							0.38724	0.1095		0.38843	0.09811		0.38843	0.11318		0.38843	0.02743
							0.38772	0.10948		0.38892	0.0981		0.38892	0.11318		0.38892	0.02743
							0.38821	0.10946		0.3894	0.0981		0.3894	0.11317		0.3894	0.02743
							0.3887	0.10943		0.38989	0.09809		0.38989	0.11317		0.38989	0.02743
							0.38919	0.10941		0.39038	0.09808		0.39038	0.11317		0.39038	0.02743
							0.38968	0.10939		0.39087	0.09808		0.39087	0.11316		0.39087	0.02744
							0.39017	0.10937		0.39136	0.09807		0.39136	0.11316		0.39136	0.02744
							0.39065	0.10934		0.39185	0.09806		0.39185	0.11316		0.39185	0.02744
							0.39114	0.10932		0.39233	0.09806		0.39233	0.11315		0.39233	0.02744
							0.39163	0.1093		0.39282	0.09805		0.39282	0.11315		0.39282	0.02744
							0.39212	0.10928		0.39331	0.09804		0.39331	0.11315		0.39331	0.02744
							0.39261	0.10925		0.3938	0.09804		0.3938	0.11314		0.3938	0.02744
							0.3931	0.10923		0.39429	0.09803		0.39429	0.11314		0.39429	0.02744
							0.39358	0.10921		0.39478	0.09802		0.39478	0.11314		0.39478	0.02744
							0.39407	0.10919		0.39526	0.09802		0.39526	0.11313		0.39526	0.02744
							0.39456	0.10916		0.39575	0.09801		0.39575	0.11313		0.39575	0.02744
							0.39505	0.10914		0.39624	0.098		0.39624	0.11312		0.39624	0.02744
							0.39554	0.10912		0.39673	0.098		0.39673	0.11312		0.39673	0.02744
							0.39603	0.1091		0.39722	0.09799		0.39722	0.11312		0.39722	0.02744
							0.39651	0.10907		0.39771	0.09798		0.39771	0.11311		0.39771	0.02744
							0.397	0.10905		0.39819	0.09798		0.39819	0.11311		0.39819	0.02745
							0.39749	0.10903		0.39868	0.09797		0.39868	0.11311		0.39868	0.02745
							0.39798	0.10901		0.39917	0.09796		0.39917	0.1131		0.39917	0.02745
							0.39847	0.10898		0.39966	0.09796		0.39966	0.1131		0.39966	0.02745
							0.39895	0.10896		0.40015	0.09795		0.40015	0.1131		0.40015	0.02745
							0.39944	0.10894		0.40063	0.09794		0.40063	0.11309		0.40063	0.02745
							0.39993	0.10892		0.40112	0.09794		0.40112	0.11309		0.40112	0.02745
							0.40042	0.1089		0.40161	0.09793		0.40161	0.11309		0.40161	0.02745
							0.40091	0.10887		0.4021	0.09792		0.4021	0.11308		0.4021	0.02745
							0.4014	0.10885		0.40259	0.09792		0.40259	0.11308		0.40259	0.02745
							0.40188	0.10883		0.40308	0.09791		0.40308	0.11308		0.40308	0.02745
							0.40237	0.10881		0.40356	0.0979		0.40356	0.11307		0.40356	0.02745
							0.40286	0.10878		0.40405	0.0979		0.40405	0.11307		0.40405	0.02745
							0.40335	0.10876		0.40454	0.09789		0.40454	0.11307		0.40454	0.02745
							0.40384	0.10874		0.40503	0.09788		0.40503	0.11306		0.40503	0.02745
							0.40433	0.10872		0.40552	0.09788		0.40552	0.11306		0.40552	0.02746
							0.40481	0.10869		0.40601	0.09787		0.40601	0.11306		0.40601	0.02746
							0.4053	0.10867		0.40649	0.09786		0.40649	0.11305		0.40649	0.02746
							0.40579	0.10865		0.40698	0.09786		0.40698	0.11305		0.40698	0.02746
							0.40628	0.10863		0.40747	0.09785		0.40747	0.11305		0.40747	0.02746
							0.40677	0.10861		0.40796	0.09784		0.40796	0.11304		0.40796	0.02746
							0.40726	0.10858		0.40845	0.09784		0.40845	0.11304		0.40845	0.02746
							0.40774	0.10856		0.40894	0.09783		0.40894	0.11303		0.40894	0.02746
							0.40823	0.10854		0.40942	0.09782		0.40942	0.11303		0.40942	0.02746
							0.40872	0.10852		0.40991	0.09782		0.40991	0.11303		0.40991	0.02746
							0.40921	0.10849		0.4104	0.09781		0.4104	0.11302		0.4104	0.02746
							0.4097	0.10847		0.41089	0.0978		0.41089	0.11302		0.41089	0.02746
							0.41019	0.10845		0.41138	0.0978		0.41138	0.11302		0.41138	0.02746
							0.41067	0.10843		0.41187	0.09779		0.41187	0.11301		0.41187	0.02746
							0.41116	0.10841		0.41235	0.09778		0.41235	0.11301		0.41235	0.02746
							0.41165	0.10838		0.41284	0.09778		0.41284	0.11301		0.41284	0.02747
							0.41214	0.10836		0.41333	0.09777		0.41333	0.113		0.41333	0.02747
							0.41263	0.10834		0.41382	0.09776		0.41382	0.113		0.41382	0.02747
							0.41312	0.10832		0.41431	0.09776		0.41431	0.113		0.41431	0.02747
							0.4136	0.10829		0.41479	0.09775		0.41479	0.11299		0.41479	0.02747
							0.41409	0.10827		0.41528	0.09774		0.41528	0.11299		0.41528	0.02747
							0.41458	0.10825		0.41577	0.09774		0.41577	0.11299		0.41577	0.02747
							0.41507	0.10823		0.41626	0.09773		0.41626	0.11298		0.41626	0.02747
							0.41556	0.10821		0.41675	0.09772		0.41675	0.11298		0.41675	0.02747
							0.41604	0.10818		0.41724	0.09772		0.41724	0.11298		0.41724	0.02747
							0.41653	0.10816		0.41772	0.09771		0.41772	0.11297		0.41772	0.02747
							0.41702	0.10814		0.41821	0.0977		0.41821	0.11297		0.41821	0.02747
							0.41751	0.10812		0.4187	0.0977		0.4187	0.11297		0.4187	0.02747
							0.418	0.10809		0.41919	0.09769		0.41919	0.11296		0.41919	0.02747
							0.41849	0.10807		0.41968	0.09768		0.41968	0.11296		0.41968	0.02747
							0.41897	0.10805		0.42017	0.09768		0.42017	0.11296		0.42017	0.02748
							0.41946	0.10803		0.42065	0.09767		0.42065	0.11295		0.42065	0.02748
							0.41995	0.10801		0.42114	0.09766		0.42114	0.11295		0.42114	0.02748
							0.42044	0.10798		0.42163	0.09766		0.42163	0.11295		0.42163	0.02748
							0.42093	0.10796		0.42212	0.09765		0.42212	0.11294		0.42212	0.02748
							0.42142	0.10794		0.42261	0.09764		0.42261	0.11294		0.42261	0.02748
							0.4219	0.10792		0.4231	0.09764		0.4231	0.11293		0.4231	0.02748
							0.42239	0.10789		0.42358	0.09763		0.42358	0.11293		0.42358	0.02748
							0.42288	0.10787		0.42407	0.09762		0.42407	0.11293		0.42407	0.02748
							0.42337	0.10785		0.42456	0.09762		0.42456	0.11292		0.42456	0.02748
							0.42386	0.10783		0.42505	0.09761		0.42505	0.11292		0.42505	0.02748
							0.42435	0.10781		0.42554	0.0976		0.42554	0.11292		0.42554	0.02748
							0.42483	0.10778		0.42603	0.0976		0.42603	0.11291		0.42603	0.02748
							0.42532	0.10776		0.42651	0.09759		0.42651	0.11291		0.42651	0.02748
							0.42581	0.10774		0.427	0.09758		0.427	0.11291		0.427	0.02748
							0.4263	0.10772		0.42749	0.09758		0.42749	0.1129		0.42749	0.02749
							0.42679	0.1077		0.42798	0.09757		0.42798	0.1129		0.42798	0.02749
							0.42728	0.10767		0.42847	0.09756		0.42847	0.1129		0.42847	0.02749
							0.42776	0.10765		0.42896	0.09756		0.42896	0.11289		0.42896	0.02749
							0.42825	0.10763		0.42944	0.09755		0.42944	0.11289		0.42944	0.02749
							0.42874	0.10761		0.42993	0.09754		0.42993	0.11289		0.42993	0.02749
							0.42923	0.10758		0.43042	0.09754		0.43042	0.11288		0.43042	0.02749
							0.42972	0.10756		0.43091	0.09753		0.43091	0.11288		0.43091	0.02749
							0.4302	0.10754		0.4314	0.09752		0.4314	0.11288		0.4314	0.02749
							0.43069	0.10752		0.43188	0.09752		0.43188	0.11287		0.43188	0.02749
							0.43118	0.1075		0.43237	0.09751		0.43237	0.11287		0.43237	0.02749
							0.43167	0.10747		0.43286	0.0975		0.43286	0.11287		0.43286	0.02749
							0.43216	0.10745		0.43335	0.0975		0.43335	0.11286		0.43335	0.02749
							0.43265	0.10743		0.43384	0.09749		0.43384	0.11286		0.43384	0.02749
							0.43313	0.10741		0.43433	0.09748		0.43433	0.11286		0.43433	0.02749
							0.43362	0.10739		0.43481	0.09748		0.43481	0.11285		0.43481	0.0275
							0.43411	0.10736		0.4353	0.09747		0.4353	0.11285		0.4353	0.0275
							0.4346	0.10734		0.43579	0.09746		0.43579	0.11285		0.43579	0.0275
							0.43509	0.10732		0.43628	0.09746		0.43628	0.11284		0.43628	0.0275
							0.43558	0.1073		0.43677	0.09745		0.43677	0.11284		0.43677	0.0275
							0.43606	0.10728		0.43726	0.09744		0.43726	0.11284		0.43726	0.0275
							0.43655	0.10725		0.43774	0.09744		0.43774	0.11283		0.43774	0.0275
							0.43704	0.10723		0.43823	0.09743		0.43823	0.11283		0.43823	0.0275
							0.43753	0.10721		0.43872	0.09742		0.43872	0.11282		0.43872	0.0275
							0.43802	0.10719		0.43921	0.09742		0.43921	0.11282		0.43921	0.0275
							0.43851	0.10717		0.4397	0.09741		0.4397	0.11282		0.4397	0.0275
							0.43899	0.10714		0.44019	0.0974		0.44019	0.11281		0.44019	0.0275
							0.43948	0.10712		0.44067	0.0974		0.44067	0.11281		0.44067	0.0275
							0.43997	0.1071		0.44116	0.09739		0.44116	0.11281		0.44116	0.0275
							0.44046	0.10708		0.44165	0.09738		0.44165	0.1128		0.44165	0.0275
							0.44095	0.10706		0.44214	0.09738		0.44214	0.1128		0.44214	0.0275
							0.44144	0.10703		0.44263	0.09737		0.44263	0.1128		0.44263	0.02751
							0.44192	0.10701		0.44312	0.09736		0.44312	0.11279		0.44312	0.02751
							0.44241	0.10699		0.4436	0.09736		0.4436	0.11279		0.4436	0.02751
							0.4429	0.10697		0.44409	0.09735		0.44409	0.11279		0.44409	0.02751
							0.44339	0.10695		0.44458	0.09734		0.44458	0.11278		0.44458	0.02751
							0.44388	0.10692		0.44507	0.09734		0.44507	0.11278		0.44507	0.02751
							0.44437	0.1069		0.44556	0.09733		0.44556	0.11278		0.44556	0.02751
							0.44485	0.10688		0.44604	0.09732		0.44604	0.11277		0.44604	0.02751
							0.44534	0.10686		0.44653	0.09732		0.44653	0.11277		0.44653	0.02751
							0.44583	0.10684		0.44702	0.09731		0.44702	0.11277		0.44702	0.02751
							0.44632	0.10681		0.44751	0.0973		0.44751	0.11276		0.44751	0.02751
							0.44681	0.10679		0.448	0.0973		0.448	0.11276		0.448	0.02751
							0.44729	0.10677		0.44849	0.09729		0.44849	0.11276		0.44849	0.02751
							0.44778	0.10675		0.44897	0.09728		0.44897	0.11275		0.44897	0.02751
							0.44827	0.10673		0.44946	0.09728		0.44946	0.11275		0.44946	0.02751
							0.44876	0.1067		0.44995	0.09727		0.44995	0.11275		0.44995	0.02752
							0.44925	0.10668		0.45044	0.09726		0.45044	0.11274		0.45044	0.02752
							0.44974	0.10666		0.45093	0.09726		0.45093	0.11274		0.45093	0.02752
							0.45022	0.10664		0.45142	0.09725		0.45142	0.11274		0.45142	0.02752
							0.45071	0.10662		0.4519	0.09724		0.4519	0.11273		0.4519	0.02752
							0.4512	0.10659		0.45239	0.09724		0.45239	0.11273		0.45239	0.02752
							0.45169	0.10657		0.45288	0.09723		0.45288	0.11273		0.45288	0.02752
							0.45218	0.10655		0.45337	0.09722		0.45337	0.11272		0.45337	0.02752
							0.45267	0.10653		0.45386	0.09722		0.45386	0.11272		0.45386	0.02752
							0.45315	0.10651		0.45435	0.09721		0.45435	0.11272		0.45435	0.02752
							0.45364	0.10648		0.45483	0.0972		0.45483	0.11271		0.45483	0.02752
							0.45413	0.10646		0.45532	0.0972		0.45532	0.11271		0.45532	0.02752
							0.45462	0.10644		0.45581	0.09719		0.45581	0.1127		0.45581	0.02752
							0.45511	0.10642		0.4563	0.09718		0.4563	0.1127		0.4563	0.02752
							0.4556	0.1064		0.45679	0.09718		0.45679	0.1127		0.45679	0.02752
							0.45608	0.10638		0.45728	0.09717		0.45728	0.11269		0.45728	0.02752
							0.45657	0.10635		0.45776	0.09716		0.45776	0.11269		0.45776	0.02753
							0.45706	0.10633		0.45825	0.09716		0.45825	0.11269		0.45825	0.02753
							0.45755	0.10631		0.45874	0.09715		0.45874	0.11268		0.45874	0.02753
							0.45804	0.10629		0.45923	0.09714		0.45923	0.11268		0.45923	0.02753
							0.45853	0.10627		0.45972	0.09714		0.45972	0.11268		0.45972	0.02753
							0.45901	0.10624		0.46021	0.09713		0.46021	0.11267		0.46021	0.02753
							0.4595	0.10622		0.46069	0.09712		0.46069	0.11267		0.46069	0.02753
							0.45999	0.1062		0.46118	0.09712		0.46118	0.11267		0.46118	0.02753
							0.46048	0.10618		0.46167	0.09711		0.46167	0.11266		0.46167	0.02753
							0.46097	0.10616		0.46216	0.0971		0.46216	0.11266		0.46216	0.02753
							0.46145	0.10613		0.46265	0.0971		0.46265	0.11266		0.46265	0.02753
							0.46194	0.10611		0.46313	0.09709		0.46313	0.11265		0.46313	0.02753
							0.46243	0.10609		0.46362	0.09708		0.46362	0.11265		0.46362	0.02753
							0.46292	0.10607		0.46411	0.09708		0.46411	0.11265		0.46411	0.02753
							0.46341	0.10605		0.4646	0.09707		0.4646	0.11264		0.4646	0.02753
							0.4639	0.10603		0.46509	0.09706		0.46509	0.11264		0.46509	0.02754
							0.46438	0.106		0.46558	0.09706		0.46558	0.11264		0.46558	0.02754
							0.46487	0.10598		0.46606	0.09705		0.46606	0.11263		0.46606	0.02754
							0.46536	0.10596		0.46655	0.09704		0.46655	0.11263		0.46655	0.02754
							0.46585	0.10594		0.46704	0.09704		0.46704	0.11263		0.46704	0.02754
							0.46634	0.10592		0.46753	0.09703		0.46753	0.11262		0.46753	0.02754
							0.46683	0.10589		0.46802	0.09702		0.46802	0.11262		0.46802	0.02754
							0.46731	0.10587		0.46851	0.09702		0.46851	0.11262		0.46851	0.02754
							0.4678	0.10585		0.46899	0.09701		0.46899	0.11261		0.46899	0.02754
							0.46829	0.10583		0.46948	0.097		0.46948	0.11261		0.46948	0.02754
							0.46878	0.10581		0.46997	0.097		0.46997	0.11261		0.46997	0.02754
							0.46927	0.10579		0.47046	0.09699		0.47046	0.1126		0.47046	0.02754
							0.46976	0.10576		0.47095	0.09698		0.47095	0.1126		0.47095	0.02754
							0.47024	0.10574		0.47144	0.09698		0.47144	0.1126		0.47144	0.02754
							0.47073	0.10572		0.47192	0.09697		0.47192	0.11259		0.47192	0.02754
							0.47122	0.1057		0.47241	0.09696		0.47241	0.11259		0.47241	0.02754
							0.47171	0.10568		0.4729	0.09696		0.4729	0.11259		0.4729	0.02755
							0.4722	0.10565		0.47339	0.09695		0.47339	0.11258		0.47339	0.02755
							0.47269	0.10563		0.47388	0.09694		0.47388	0.11258		0.47388	0.02755
							0.47317	0.10561		0.47437	0.09694		0.47437	0.11257		0.47437	0.02755
							0.47366	0.10559		0.47485	0.09693		0.47485	0.11257		0.47485	0.02755
							0.47415	0.10557		0.47534	0.09692		0.47534	0.11257		0.47534	0.02755
							0.47464	0.10555		0.47583	0.09692		0.47583	0.11256		0.47583	0.02755
							0.47513	0.10552		0.47632	0.09691		0.47632	0.11256		0.47632	0.02755
							0.47562	0.1055		0.47681	0.0969		0.47681	0.11256		0.47681	0.02755
							0.4761	0.10548		0.47729	0.0969		0.47729	0.11255		0.47729	0.02755
							0.47659	0.10546		0.47778	0.09689		0.47778	0.11255		0.47778	0.02755
							0.47708	0.10544		0.47827	0.09688		0.47827	0.11255		0.47827	0.02755
							0.47757	0.10542		0.47876	0.09688		0.47876	0.11254		0.47876	0.02755
							0.47806	0.10539		0.47925	0.09687		0.47925	0.11254		0.47925	0.02755
							0.47854	0.10537		0.47974	0.09686		0.47974	0.11254		0.47974	0.02755
							0.47903	0.10535		0.48022	0.09686		0.48022	0.11253		0.48022	0.02755
							0.47952	0.10533		0.48071	0.09685		0.48071	0.11253		0.48071	0.02756
							0.48001	0.10531		0.4812	0.09684		0.4812	0.11253		0.4812	0.02756
							0.4805	0.10529		0.48169	0.09684		0.48169	0.11252		0.48169	0.02756
							0.48099	0.10526		0.48218	0.09683		0.48218	0.11252		0.48218	0.02756
							0.48147	0.10524		0.48267	0.09682		0.48267	0.11252		0.48267	0.02756
							0.48196	0.10522		0.48315	0.09682		0.48315	0.11251		0.48315	0.02756
							0.48245	0.1052		0.48364	0.09681		0.48364	0.11251		0.48364	0.02756
							0.48294	0.10518		0.48413	0.0968		0.48413	0.11251		0.48413	0.02756
							0.48343	0.10516		0.48462	0.0968		0.48462	0.1125		0.48462	0.02756
							0.48392	0.10513		0.48511	0.09679		0.48511	0.1125		0.48511	0.02756
							0.4844	0.10511		0.4856	0.09678		0.4856	0.1125		0.4856	0.02756
							0.48489	0.10509		0.48608	0.09678		0.48608	0.11249		0.48608	0.02756
							0.48538	0.10507		0.48657	0.09677		0.48657	0.11249		0.48657	0.02756
							0.48587	0.10505		0.48706	0.09676		0.48706	0.11249		0.48706	0.02756
							0.48636	0.10503		0.48755	0.09676		0.48755	0.11248		0.48755	0.02756
							0.48685	0.105		0.48804	0.09675		0.48804	0.11248		0.48804	0.02756
							0.48733	0.10498		0.48853	0.09675		0.48853	0.11248		0.48853	0.02757
							0.48782	0.10496		0.48901	0.09674		0.48901	0.11247		0.48901	0.02757
							0.48831	0.10494		0.4895	0.09673		0.4895	0.11247		0.4895	0.02757
							0.4888	0.10492		0.48999	0.09673		0.48999	0.11247		0.48999	0.02757
							0.48929	0.1049		0.49048	0.09672		0.49048	0.11246		0.49048	0.02757
							0.48978	0.10487		0.49097	0.09671		0.49097	0.11246		0.49097	0.02757
							0.49026	0.10485		0.49146	0.09671		0.49146	0.11246		0.49146	0.02757
							0.49075	0.10483		0.49194	0.0967		0.49194	0.11245		0.49194	0.02757
							0.49124	0.10481		0.49243	0.09669		0.49243	0.11245		0.49243	0.02757
							0.49173	0.10479		0.49292	0.09669		0.49292	0.11245		0.49292	0.02757
							0.49222	0.10477		0.49341	0.09668		0.49341	0.11244		0.49341	0.02757
							0.4927	0.10474		0.4939	0.09667		0.4939	0.11244		0.4939	0.02757
							0.49319	0.10472		0.49438	0.09667		0.49438	0.11244		0.49438	0.02757
							0.49368	0.1047		0.49487	0.09666		0.49487	0.11243		0.49487	0.02757
							0.49417	0.10468		0.49536	0.09665		0.49536	0.11243		0.49536	0.02757
							0.49466	0.10466		0.49585	0.09665		0.49585	0.11243		0.49585	0.02757
							0.49515	0.10464		0.49634	0.09664		0.49634	0.11242		0.49634	0.02758
							0.49563	0.10461		0.49683	0.09663		0.49683	0.11242		0.49683	0.02758
							0.49612	0.10459		0.49731	0.09663		0.49731	0.11241		0.49731	0.02758
							0.49661	0.10457		0.4978	0.09662		0.4978	0.11241		0.4978	0.02758
							0.4971	0.10455		0.49829	0.09661		0.49829	0.11241		0.49829	0.02758
							0.49759	0.10453		0.49878	0.09661		0.49878	0.1124		0.49878	0.02758
							0.49808	0.10451		0.49927	0.0966		0.49927	0.1124		0.49927	0.02758
							0.49856	0.10449		0.49976	0.09659		0.49976	0.1124		0.49976	0.02758
							0.49905	0.10446		0.50024	0.09659		0.50024	0.11239		0.50024	0.02758
							0.49954	0.10444		0.50073	0.09658		0.50073	0.11239		0.50073	0.02758
							0.50003	0.10442		0.50122	0.09657		0.50122	0.11239		0.50122	0.02758
							0.50052	0.1044		0.50171	0.09657		0.50171	0.11238		0.50171	0.02758
							0.50101	0.10438		0.5022	0.09656		0.5022	0.11238		0.5022	0.02758
							0.50149	0.10436		0.50269	0.09655		0.50269	0.11238		0.50269	0.02758
							0.50198	0.10433		0.50317	0.09655		0.50317	0.11237		0.50317	0.02758
							0.50247	0.10431		0.50366	0.09654		0.50366	0.11237		0.50366	0.02758
							0.50296	0.10429		0.50415	0.09653		0.50415	0.11237		0.50415	0.02758
							0.50345	0.10427		0.50464	0.09653		0.50464	0.11236		0.50464	0.02759
							0.50394	0.10425		0.50513	0.09652		0.50513	0.11236		0.50513	0.02759
							0.50442	0.10423		0.50562	0.09651		0.50562	0.11236		0.50562	0.02759
							0.50491	0.10421		0.5061	0.09651		0.5061	0.11235		0.5061	0.02759
							0.5054	0.10418		0.50659	0.0965		0.50659	0.11235		0.50659	0.02759
							0.50589	0.10416		0.50708	0.09649		0.50708	0.11235		0.50708	0.02759
							0.50638	0.10414		0.50757	0.09649		0.50757	0.11234		0.50757	0.02759
							0.50687	0.10412		0.50806	0.09648		0.50806	0.11234		0.50806	0.02759
							0.50735	0.1041		0.50854	0.09647		0.50854	0.11234		0.50854	0.02759
							0.50784	0.10408		0.50903	0.09647		0.50903	0.11233		0.50903	0.02759
							0.50833	0.10405		0.50952	0.09646		0.50952	0.11233		0.50952	0.02759
							0.50882	0.10403		0.51001	0.09645		0.51001	0.11233		0.51001	0.02759
							0.50931	0.10401		0.5105	0.09645		0.5105	0.11232		0.5105	0.02759
							0.50979	0.10399		0.51099	0.09644		0.51099	0.11232		0.51099	0.02759
							0.51028	0.10397		0.51147	0.09643		0.51147	0.11232		0.51147	0.02759
							0.51077	0.10395		0.51196	0.09643		0.51196	0.11231		0.51196	0.02759
							0.51126	0.10393		0.51245	0.09642		0.51245	0.11231		0.51245	0.0276
							0.51175	0.1039		0.51294	0.09641		0.51294	0.11231		0.51294	0.0276
							0.51224	0.10388		0.51343	0.09641		0.51343	0.1123		0.51343	0.0276
							0.51272	0.10386		0.51392	0.0964		0.51392	0.1123		0.51392	0.0276
							0.51321	0.10384		0.5144	0.09639		0.5144	0.1123		0.5144	0.0276
							0.5137	0.10382		0.51489	0.09639		0.51489	0.11229		0.51489	0.0276
							0.51419	0.1038		0.51538	0.09638		0.51538	0.11229		0.51538	0.0276
							0.51468	0.10378		0.51587	0.09637		0.51587	0.11229		0.51587	0.0276
							0.51517	0.10375		0.51636	0.09637		0.51636	0.11228		0.51636	0.0276
							0.51565	0.10373		0.51685	0.09636		0.51685	0.11228		0.51685	0.0276
							0.51614	0.10371		0.51733	0.09635		0.51733	0.11228		0.51733	0.0276
							0.51663	0.10369		0.51782	0.09635		0.51782	0.11227		0.51782	0.0276
							0.51712	0.10367		0.51831	0.09634		0.51831	0.11227		0.51831	0.0276
							0.51761	0.10365		0.5188	0.09633		0.5188	0.11227		0.5188	0.0276
							0.5181	0.10363		0.51929	0.09633		0.51929	0.11226		0.51929	0.0276
							0.51858	0.1036		0.51978	0.09632		0.51978	0.11226		0.51978	0.0276
							0.51907	0.10358		0.52026	0.09632		0.52026	0.11226		0.52026	0.0276
							0.51956	0.10356		0.52075	0.09631		0.52075	0.11225		0.52075	0.02761
							0.52005	0.10354		0.52124	0.0963		0.52124	0.11225		0.52124	0.02761
							0.52054	0.10352		0.52173	0.0963		0.52173	0.11225		0.52173	0.02761
							0.52103	0.1035		0.52222	0.09629		0.52222	0.11224		0.52222	0.02761
							0.52151	0.10348		0.52271	0.09628		0.52271	0.11224		0.52271	0.02761
							0.522	0.10345		0.52319	0.09628		0.52319	0.11224		0.52319	0.02761
							0.52249	0.10343		0.52368	0.09627		0.52368	0.11223		0.52368	0.02761
							0.52298	0.10341		0.52417	0.09626		0.52417	0.11223		0.52417	0.02761
							0.52347	0.10339		0.52466	0.09626		0.52466	0.11223		0.52466	0.02761
							0.52395	0.10337		0.52515	0.09625		0.52515	0.11222		0.52515	0.02761
							0.52444	0.10335		0.52563	0.09624		0.52563	0.11222		0.52563	0.02761
							0.52493	0.10333		0.52612	0.09624		0.52612	0.11221		0.52612	0.02761
							0.52542	0.10331		0.52661	0.09623		0.52661	0.11221		0.52661	0.02761
							0.52591	0.10328		0.5271	0.09622		0.5271	0.11221		0.5271	0.02761
							0.5264	0.10326		0.52759	0.09622		0.52759	0.1122		0.52759	0.02761
							0.52688	0.10324		0.52808	0.09621		0.52808	0.1122		0.52808	0.02761
							0.52737	0.10322		0.52856	0.0962		0.52856	0.1122		0.52856	0.02762
							0.52786	0.1032		0.52905	0.0962		0.52905	0.11219		0.52905	0.02762
							0.52835	0.10318		0.52954	0.09619		0.52954	0.11219		0.52954	0.02762
							0.52884	0.10316		0.53003	0.09618		0.53003	0.11219		0.53003	0.02762
							0.52933	0.10313		0.53052	0.09618		0.53052	0.11218		0.53052	0.02762
							0.52981	0.10311		0.53101	0.09617		0.53101	0.11218		0.53101	0.02762
							0.5303	0.10309		0.53149	0.09616		0.53149	0.11218		0.53149	0.02762
							0.53079	0.10307		0.53198	0.09616		0.53198	0.11217		0.53198	0.02762
							0.53128	0.10305		0.53247	0.09615		0.53247	0.11217		0.53247	0.02762
							0.53177	0.10303		0.53296	0.09614		0.53296	0.11217		0.53296	0.02762
							0.53226	0.10301		0.53345	0.09614		0.53345	0.11216		0.53345	0.02762
							0.53274	0.10299		0.53394	0.09613		0.53394	0.11216		0.53394	0.02762
							0.53323	0.10296		0.53442	0.09612		0.53442	0.11216		0.53442	0.02762
							0.53372	0.10294		0.53491	0.09612		0.53491	0.11215		0.53491	0.02762
							0.53421	0.10292		0.5354	0.09611		0.5354	0.11215		0.5354	0.02762
							0.5347	0.1029		0.53589	0.0961		0.53589	0.11215		0.53589	0.02762
							0.53519	0.10288		0.53638	0.0961		0.53638	0.11214		0.53638	0.02762
							0.53567	0.10286		0.53687	0.09609		0.53687	0.11214		0.53687	0.02763
							0.53616	0.10284		0.53735	0.09608		0.53735	0.11214		0.53735	0.02763
							0.53665	0.10282		0.53784	0.09608		0.53784	0.11213		0.53784	0.02763
							0.53714	0.10279		0.53833	0.09607		0.53833	0.11213		0.53833	0.02763
							0.53763	0.10277		0.53882	0.09606		0.53882	0.11213		0.53882	0.02763
							0.53812	0.10275		0.53931	0.09606		0.53931	0.11212		0.53931	0.02763
							0.5386	0.10273		0.53979	0.09605		0.53979	0.11212		0.53979	0.02763
							0.53909	0.10271		0.54028	0.09604		0.54028	0.11212		0.54028	0.02763
							0.53958	0.10269		0.54077	0.09604		0.54077	0.11211		0.54077	0.02763
							0.54007	0.10267		0.54126	0.09603		0.54126	0.11211		0.54126	0.02763
							0.54056	0.10265		0.54175	0.09602		0.54175	0.11211		0.54175	0.02763
							0.54104	0.10262		0.54224	0.09602		0.54224	0.1121		0.54224	0.02763
							0.54153	0.1026		0.54272	0.09601		0.54272	0.1121		0.54272	0.02763
							0.54202	0.10258		0.54321	0.096		0.54321	0.1121		0.54321	0.02763
							0.54251	0.10256		0.5437	0.096		0.5437	0.11209		0.5437	0.02763
							0.543	0.10254		0.54419	0.09599		0.54419	0.11209		0.54419	0.02763
							0.54349	0.10252		0.54468	0.09599		0.54468	0.11209		0.54468	0.02763
							0.54397	0.1025		0.54517	0.09598		0.54517	0.11208		0.54517	0.02764
							0.54446	0.10248		0.54565	0.09597		0.54565	0.11208		0.54565	0.02764
							0.54495	0.10245		0.54614	0.09597		0.54614	0.11208		0.54614	0.02764
							0.54544	0.10243		0.54663	0.09596		0.54663	0.11207		0.54663	0.02764
							0.54593	0.10241		0.54712	0.09595		0.54712	0.11207		0.54712	0.02764
							0.54642	0.10239		0.54761	0.09595		0.54761	0.11207		0.54761	0.02764
							0.5469	0.10237		0.5481	0.09594		0.5481	0.11206		0.5481	0.02764
							0.54739	0.10235		0.54858	0.09593		0.54858	0.11206		0.54858	0.02764
							0.54788	0.10233		0.54907	0.09593		0.54907	0.11206		0.54907	0.02764
							0.54837	0.10231		0.54956	0.09592		0.54956	0.11205		0.54956	0.02764
							0.54886	0.10228		0.55005	0.09591		0.55005	0.11205		0.55005	0.02764
							0.54935	0.10226		0.55054	0.09591		0.55054	0.11205		0.55054	0.02764
							0.54983	0.10224		0.55103	0.0959		0.55103	0.11204		0.55103	0.02764
							0.55032	0.10222		0.55151	0.09589		0.55151	0.11204		0.55151	0.02764
							0.55081	0.1022		0.552	0.09589		0.552	0.11204		0.552	0.02764
							0.5513	0.10218		0.55249	0.09588		0.55249	0.11203		0.55249	0.02764
							0.55179	0.10216		0.55298	0.09587		0.55298	0.11203		0.55298	0.02764
							0.55228	0.10214		0.55347	0.09587		0.55347	0.11203		0.55347	0.02765
							0.55276	0.10212		0.55396	0.09586		0.55396	0.11202		0.55396	0.02765
							0.55325	0.10209		0.55444	0.09585		0.55444	0.11202		0.55444	0.02765
							0.55374	0.10207		0.55493	0.09585		0.55493	0.11202		0.55493	0.02765
							0.55423	0.10205		0.55542	0.09584		0.55542	0.11201		0.55542	0.02765
							0.55472	0.10203		0.55591	0.09583		0.55591	0.11201		0.55591	0.02765
							0.5552	0.10201		0.5564	0.09583		0.5564	0.11201		0.5564	0.02765
							0.55569	0.10199		0.55688	0.09582		0.55688	0.112		0.55688	0.02765
							0.55618	0.10197		0.55737	0.09581		0.55737	0.112		0.55737	0.02765
							0.55667	0.10195		0.55786	0.09581		0.55786	0.112		0.55786	0.02765
							0.55716	0.10193		0.55835	0.0958		0.55835	0.11199		0.55835	0.02765
							0.55765	0.1019		0.55884	0.09579		0.55884	0.11199		0.55884	0.02765
							0.55813	0.10188		0.55933	0.09579		0.55933	0.11199		0.55933	0.02765
							0.55862	0.10186		0.55981	0.09578		0.55981	0.11198		0.55981	0.02765
							0.55911	0.10184		0.5603	0.09577		0.5603	0.11198		0.5603	0.02765
							0.5596	0.10182		0.56079	0.09577		0.56079	0.11198		0.56079	0.02765
							0.56009	0.1018		0.56128	0.09576		0.56128	0.11197		0.56128	0.02765
							0.56058	0.10178		0.56177	0.09575		0.56177	0.11197		0.56177	0.02766
							0.56106	0.10176		0.56226	0.09575		0.56226	0.11197		0.56226	0.02766
							0.56155	0.10174		0.56274	0.09574		0.56274	0.11196		0.56274	0.02766
							0.56204	0.10171		0.56323	0.09574		0.56323	0.11196		0.56323	0.02766
							0.56253	0.10169		0.56372	0.09573		0.56372	0.11196		0.56372	0.02766
							0.56302	0.10167		0.56421	0.09572		0.56421	0.11195		0.56421	0.02766
							0.56351	0.10165		0.5647	0.09572		0.5647	0.11195		0.5647	0.02766
							0.56399	0.10163		0.56519	0.09571		0.56519	0.11195		0.56519	0.02766
							0.56448	0.10161		0.56567	0.0957		0.56567	0.11194		0.56567	0.02766
							0.56497	0.10159		0.56616	0.0957		0.56616	0.11194		0.56616	0.02766
							0.56546	0.10157		0.56665	0.09569		0.56665	0.11194		0.56665	0.02766
							0.56595	0.10155		0.56714	0.09568		0.56714	0.11193		0.56714	0.02766
							0.56644	0.10153		0.56763	0.09568		0.56763	0.11193		0.56763	0.02766
							0.56692	0.1015		0.56812	0.09567		0.56812	0.11193		0.56812	0.02766
							0.56741	0.10148		0.5686	0.09566		0.5686	0.11192		0.5686	0.02766
							0.5679	0.10146		0.56909	0.09566		0.56909	0.11192		0.56909	0.02766
							0.56839	0.10144		0.56958	0.09565		0.56958	0.11192		0.56958	0.02766
							0.56888	0.10142		0.57007	0.09564		0.57007	0.11191		0.57007	0.02767
							0.56937	0.1014		0.57056	0.09564		0.57056	0.11191		0.57056	0.02767
							0.56985	0.10138		0.57104	0.09563		0.57104	0.11191		0.57104	0.02767
							0.57034	0.10136		0.57153	0.09562		0.57153	0.1119		0.57153	0.02767
							0.57083	0.10134		0.57202	0.09562		0.57202	0.1119		0.57202	0.02767
							0.57132	0.10132		0.57251	0.09561		0.57251	0.1119		0.57251	0.02767
							0.57181	0.10129		0.573	0.0956		0.573	0.11189		0.573	0.02767
							0.57229	0.10127		0.57349	0.0956		0.57349	0.11189		0.57349	0.02767
							0.57278	0.10125		0.57397	0.09559		0.57397	0.11189		0.57397	0.02767
							0.57327	0.10123		0.57446	0.09558		0.57446	0.11188		0.57446	0.02767
							0.57376	0.10121		0.57495	0.09558		0.57495	0.11188		0.57495	0.02767
							0.57425	0.10119		0.57544	0.09557		0.57544	0.11188		0.57544	0.02767
							0.57474	0.10117		0.57593	0.09556		0.57593	0.11187		0.57593	0.02767
							0.57522	0.10115		0.57642	0.09556		0.57642	0.11187		0.57642	0.02767
							0.57571	0.10113		0.5769	0.09555		0.5769	0.11186		0.5769	0.02767
							0.5762	0.10111		0.57739	0.09554		0.57739	0.11186		0.57739	0.02767
							0.57669	0.10108		0.57788	0.09554		0.57788	0.11186		0.57788	0.02767
							0.57718	0.10106		0.57837	0.09553		0.57837	0.11185		0.57837	0.02767
							0.57767	0.10104		0.57886	0.09552		0.57886	0.11185		0.57886	0.02768
							0.57815	0.10102		0.57935	0.09552		0.57935	0.11185		0.57935	0.02768
							0.57864	0.101		0.57983	0.09551		0.57983	0.11184		0.57983	0.02768
							0.57913	0.10098		0.58032	0.09551		0.58032	0.11184		0.58032	0.02768
							0.57962	0.10096		0.58081	0.0955		0.58081	0.11184		0.58081	0.02768
							0.58011	0.10094		0.5813	0.09549		0.5813	0.11183		0.5813	0.02768
							0.5806	0.10092		0.58179	0.09549		0.58179	0.11183		0.58179	0.02768
							0.58108	0.1009		0.58228	0.09548		0.58228	0.11183		0.58228	0.02768
							0.58157	0.10088		0.58276	0.09547		0.58276	0.11182		0.58276	0.02768
							0.58206	0.10085		0.58325	0.09547		0.58325	0.11182		0.58325	0.02768
							0.58255	0.10083		0.58374	0.09546		0.58374	0.11182		0.58374	0.02768
							0.58304	0.10081		0.58423	0.09545		0.58423	0.11181		0.58423	0.02768
							0.58353	0.10079		0.58472	0.09545		0.58472	0.11181		0.58472	0.02768
							0.58401	0.10077		0.58521	0.09544		0.58521	0.11181		0.58521	0.02768
							0.5845	0.10075		0.58569	0.09543		0.58569	0.1118		0.58569	0.02768
							0.58499	0.10073		0.58618	0.09543		0.58618	0.1118		0.58618	0.02768
							0.58548	0.10071		0.58667	0.09542		0.58667	0.1118		0.58667	0.02768
							0.58597	0.10069		0.58716	0.09541		0.58716	0.11179		0.58716	0.02768
							0.58645	0.10067		0.58765	0.09541		0.58765	0.11179		0.58765	0.02769
							0.58694	0.10065		0.58813	0.0954		0.58813	0.11179		0.58813	0.02769
							0.58743	0.10062		0.58862	0.09539		0.58862	0.11178		0.58862	0.02769
							0.58792	0.1006		0.58911	0.09539		0.58911	0.11178		0.58911	0.02769
							0.58841	0.10058		0.5896	0.09538		0.5896	0.11178		0.5896	0.02769
							0.5889	0.10056		0.59009	0.09537		0.59009	0.11177		0.59009	0.02769
							0.58938	0.10054		0.59058	0.09537		0.59058	0.11177		0.59058	0.02769
							0.58987	0.10052		0.59106	0.09536		0.59106	0.11177		0.59106	0.02769
							0.59036	0.1005		0.59155	0.09535		0.59155	0.11176		0.59155	0.02769
							0.59085	0.10048		0.59204	0.09535		0.59204	0.11176		0.59204	0.02769
							0.59134	0.10046		0.59253	0.09534		0.59253	0.11176		0.59253	0.02769
							0.59183	0.10044		0.59302	0.09533		0.59302	0.11175		0.59302	0.02769
							0.59231	0.10042		0.59351	0.09533		0.59351	0.11175		0.59351	0.02769
							0.5928	0.1004		0.59399	0.09532		0.59399	0.11175		0.59399	0.02769
							0.59329	0.10037		0.59448	0.09532		0.59448	0.11174		0.59448	0.02769
							0.59378	0.10035		0.59497	0.09531		0.59497	0.11174		0.59497	0.02769
							0.59427	0.10033		0.59546	0.0953		0.59546	0.11174		0.59546	0.02769
							0.59476	0.10031		0.59595	0.0953		0.59595	0.11173		0.59595	0.0277
							0.59524	0.10029		0.59644	0.09529		0.59644	0.11173		0.59644	0.0277
							0.59573	0.10027		0.59692	0.09528		0.59692	0.11173		0.59692	0.0277
							0.59622	0.10025		0.59741	0.09528		0.59741	0.11172		0.59741	0.0277
							0.59671	0.10023		0.5979	0.09527		0.5979	0.11172		0.5979	0.0277
							0.5972	0.10021		0.59839	0.09526		0.59839	0.11172		0.59839	0.0277
							0.59769	0.10019		0.59888	0.09526		0.59888	0.11171		0.59888	0.0277
							0.59817	0.10017		0.59937	0.09525		0.59937	0.11171		0.59937	0.0277
							0.59866	0.10015		0.59985	0.09524		0.59985	0.11171		0.59985	0.0277
							0.59915	0.10013		0.60034	0.09524		0.60034	0.1117		0.60034	0.0277
							0.59964	0.1001		0.60083	0.09523		0.60083	0.1117		0.60083	0.0277
							0.60013	0.10008		0.60132	0.09522		0.60132	0.1117		0.60132	0.0277
							0.60062	0.10006		0.60181	0.09522		0.60181	0.11169		0.60181	0.0277
							0.6011	0.10004		0.60229	0.09521		0.60229	0.11169		0.60229	0.0277
							0.60159	0.10002		0.60278	0.0952		0.60278	0.11169		0.60278	0.0277
							0.60208	0.1		0.60327	0.0952		0.60327	0.11168		0.60327	0.0277
							0.60257	0.09998		0.60376	0.09519		0.60376	0.11168		0.60376	0.0277
							0.60306	0.09996		0.60425	0.09518		0.60425	0.11168		0.60425	0.0277
							0.60354	0.09994		0.60474	0.09518		0.60474	0.11167		0.60474	0.02771
							0.60403	0.09992		0.60522	0.09517		0.60522	0.11167		0.60522	0.02771
							0.60452	0.0999		0.60571	0.09516		0.60571	0.11167		0.60571	0.02771
							0.60501	0.09988		0.6062	0.09516		0.6062	0.11166		0.6062	0.02771
							0.6055	0.09986		0.60669	0.09515		0.60669	0.11166		0.60669	0.02771
							0.60599	0.09983		0.60718	0.09514		0.60718	0.11166		0.60718	0.02771
							0.60647	0.09981		0.60767	0.09514		0.60767	0.11165		0.60767	0.02771
							0.60696	0.09979		0.60815	0.09513		0.60815	0.11165		0.60815	0.02771
							0.60745	0.09977		0.60864	0.09513		0.60864	0.11165		0.60864	0.02771
							0.60794	0.09975		0.60913	0.09512		0.60913	0.11164		0.60913	0.02771
							0.60843	0.09973		0.60962	0.09511		0.60962	0.11164		0.60962	0.02771
							0.60892	0.09971		0.61011	0.09511		0.61011	0.11164		0.61011	0.02771
							0.6094	0.09969		0.6106	0.0951		0.6106	0.11163		0.6106	0.02771
							0.60989	0.09967		0.61108	0.09509		0.61108	0.11163		0.61108	0.02771
							0.61038	0.09965		0.61157	0.09509		0.61157	0.11163		0.61157	0.02771
							0.61087	0.09963		0.61206	0.09508		0.61206	0.11162		0.61206	0.02771
							0.61136	0.09961		0.61255	0.09507		0.61255	0.11162		0.61255	0.02771
							0.61185	0.09959		0.61304	0.09507		0.61304	0.11162		0.61304	0.02771
							0.61233	0.09957		0.61353	0.09506		0.61353	0.11161		0.61353	0.02772
							0.61282	0.09954		0.61401	0.09505		0.61401	0.11161		0.61401	0.02772
							0.61331	0.09952		0.6145	0.09505		0.6145	0.11161		0.6145	0.02772
							0.6138	0.0995		0.61499	0.09504		0.61499	0.1116		0.61499	0.02772
							0.61429	0.09948		0.61548	0.09503		0.61548	0.1116		0.61548	0.02772
							0.61478	0.09946		0.61597	0.09503		0.61597	0.1116		0.61597	0.02772
							0.61526	0.09944		0.61646	0.09502		0.61646	0.11159		0.61646	0.02772
							0.61575	0.09942		0.61694	0.09501		0.61694	0.11159		0.61694	0.02772
							0.61624	0.0994		0.61743	0.09501		0.61743	0.11159		0.61743	0.02772
							0.61673	0.09938		0.61792	0.095		0.61792	0.11158		0.61792	0.02772
							0.61722	0.09936		0.61841	0.09499		0.61841	0.11158		0.61841	0.02772
							0.6177	0.09934		0.6189	0.09499		0.6189	0.11158		0.6189	0.02772
							0.61819	0.09932		0.61938	0.09498		0.61938	0.11157		0.61938	0.02772
							0.61868	0.0993		0.61987	0.09497		0.61987	0.11157		0.61987	0.02772
							0.61917	0.09928		0.62036	0.09497		0.62036	0.11157		0.62036	0.02772
							0.61966	0.09926		0.62085	0.09496		0.62085	0.11156		0.62085	0.02772
							0.62015	0.09924		0.62134	0.09496		0.62134	0.11156		0.62134	0.02772
							0.62063	0.09921		0.62183	0.09495		0.62183	0.11156		0.62183	0.02772
							0.62112	0.09919		0.62231	0.09494		0.62231	0.11155		0.62231	0.02772
							0.62161	0.09917		0.6228	0.09494		0.6228	0.11155		0.6228	0.02773
							0.6221	0.09915		0.62329	0.09493		0.62329	0.11155		0.62329	0.02773
							0.62259	0.09913		0.62378	0.09492		0.62378	0.11154		0.62378	0.02773
							0.62308	0.09911		0.62427	0.09492		0.62427	0.11154		0.62427	0.02773
							0.62356	0.09909		0.62476	0.09491		0.62476	0.11154		0.62476	0.02773
							0.62405	0.09907		0.62524	0.0949		0.62524	0.11153		0.62524	0.02773
							0.62454	0.09905		0.62573	0.0949		0.62573	0.11153		0.62573	0.02773
							0.62503	0.09903		0.62622	0.09489		0.62622	0.11153		0.62622	0.02773
							0.62552	0.09901		0.62671	0.09488		0.62671	0.11152		0.62671	0.02773
							0.62601	0.09899		0.6272	0.09488		0.6272	0.11152		0.6272	0.02773
							0.62649	0.09897		0.62769	0.09487		0.62769	0.11152		0.62769	0.02773
							0.62698	0.09895		0.62817	0.09486		0.62817	0.11151		0.62817	0.02773
							0.62747	0.09893		0.62866	0.09486		0.62866	0.11151		0.62866	0.02773
							0.62796	0.09891		0.62915	0.09485		0.62915	0.11151		0.62915	0.02773
							0.62845	0.09889		0.62964	0.09484		0.62964	0.11151		0.62964	0.02773
							0.62894	0.09887		0.63013	0.09484		0.63013	0.1115		0.63013	0.02773
							0.62942	0.09884		0.63062	0.09483		0.63062	0.1115		0.63062	0.02773
							0.62991	0.09882		0.6311	0.09482		0.6311	0.1115		0.6311	0.02773
							0.6304	0.0988		0.63159	0.09482		0.63159	0.11149		0.63159	0.02774
							0.63089	0.09878		0.63208	0.09481		0.63208	0.11149		0.63208	0.02774
							0.63138	0.09876		0.63257	0.0948		0.63257	0.11149		0.63257	0.02774
							0.63187	0.09874		0.63306	0.0948		0.63306	0.11148		0.63306	0.02774
							0.63235	0.09872		0.63354	0.09479		0.63354	0.11148		0.63354	0.02774
							0.63284	0.0987		0.63403	0.09479		0.63403	0.11148		0.63403	0.02774
							0.63333	0.09868		0.63452	0.09478		0.63452	0.11147		0.63452	0.02774
							0.63382	0.09866		0.63501	0.09477		0.63501	0.11147		0.63501	0.02774
							0.63431	0.09864		0.6355	0.09477		0.6355	0.11147		0.6355	0.02774
							0.63479	0.09862		0.63599	0.09476		0.63599	0.11146		0.63599	0.02774
							0.63528	0.0986		0.63647	0.09475		0.63647	0.11146		0.63647	0.02774
							0.63577	0.09858		0.63696	0.09475		0.63696	0.11146		0.63696	0.02774
							0.63626	0.09856		0.63745	0.09474		0.63745	0.11145		0.63745	0.02774
							0.63675	0.09854		0.63794	0.09473		0.63794	0.11145		0.63794	0.02774
							0.63724	0.09852		0.63843	0.09473		0.63843	0.11145		0.63843	0.02774
							0.63772	0.0985		0.63892	0.09472		0.63892	0.11144		0.63892	0.02774
							0.63821	0.09848		0.6394	0.09471		0.6394	0.11144		0.6394	0.02774
							0.6387	0.09846		0.63989	0.09471		0.63989	0.11144		0.63989	0.02774
							0.63919	0.09843		0.64038	0.0947		0.64038	0.11143		0.64038	0.02774
							0.63968	0.09841		0.64087	0.09469		0.64087	0.11143		0.64087	0.02775
							0.64017	0.09839		0.64136	0.09469		0.64136	0.11143		0.64136	0.02775
							0.64065	0.09837		0.64185	0.09468		0.64185	0.11142		0.64185	0.02775
							0.64114	0.09835		0.64233	0.09467		0.64233	0.11142		0.64233	0.02775
							0.64163	0.09833		0.64282	0.09467		0.64282	0.11142		0.64282	0.02775
							0.64212	0.09831		0.64331	0.09466		0.64331	0.11141		0.64331	0.02775
							0.64261	0.09829		0.6438	0.09465		0.6438	0.11141		0.6438	0.02775
							0.6431	0.09827		0.64429	0.09465		0.64429	0.11141		0.64429	0.02775
							0.64358	0.09825		0.64478	0.09464		0.64478	0.1114		0.64478	0.02775
							0.64407	0.09823		0.64526	0.09464		0.64526	0.1114		0.64526	0.02775
							0.64456	0.09821		0.64575	0.09463		0.64575	0.1114		0.64575	0.02775
							0.64505	0.09819		0.64624	0.09462		0.64624	0.11139		0.64624	0.02775
							0.64554	0.09817		0.64673	0.09462		0.64673	0.11139		0.64673	0.02775
							0.64603	0.09815		0.64722	0.09461		0.64722	0.11139		0.64722	0.02775
							0.64651	0.09813		0.64771	0.0946		0.64771	0.11138		0.64771	0.02775
							0.647	0.09811		0.64819	0.0946		0.64819	0.11138		0.64819	0.02775
							0.64749	0.09809		0.64868	0.09459		0.64868	0.11138		0.64868	0.02775
							0.64798	0.09807		0.64917	0.09458		0.64917	0.11137		0.64917	0.02775
							0.64847	0.09805		0.64966	0.09458		0.64966	0.11137		0.64966	0.02776
							0.64895	0.09803		0.65015	0.09457		0.65015	0.11137		0.65015	0.02776
							0.64944	0.09801		0.65063	0.09456		0.65063	0.11136		0.65063	0.02776
							0.64993	0.09799		0.65112	0.09456		0.65112	0.11136		0.65112	0.02776
							0.65042	0.09797		0.65161	0.09455		0.65161	0.11136		0.65161	0.02776
							0.65091	0.09794		0.6521	0.09454		0.6521	0.11135		0.6521	0.02776
							0.6514	0.09792		0.65259	0.09454		0.65259	0.11135		0.65259	0.02776
							0.65188	0.0979		0.65308	0.09453		0.65308	0.11135		0.65308	0.02776
							0.65237	0.09788		0.65356	0.09452		0.65356	0.11134		0.65356	0.02776
							0.65286	0.09786		0.65405	0.09452		0.65405	0.11134		0.65405	0.02776
							0.65335	0.09784		0.65454	0.09451		0.65454	0.11134		0.65454	0.02776
							0.65384	0.09782		0.65503	0.09451		0.65503	0.11133		0.65503	0.02776
							0.65433	0.0978		0.65552	0.0945		0.65552	0.11133		0.65552	0.02776
							0.65481	0.09778		0.65601	0.09449		0.65601	0.11133		0.65601	0.02776
							0.6553	0.09776		0.65649	0.09449		0.65649	0.11132		0.65649	0.02776
							0.65579	0.09774		0.65698	0.09448		0.65698	0.11132		0.65698	0.02776
							0.65628	0.09772		0.65747	0.09447		0.65747	0.11132		0.65747	0.02776
							0.65677	0.0977		0.65796	0.09447		0.65796	0.11131		0.65796	0.02776
							0.65726	0.09768		0.65845	0.09446		0.65845	0.11131		0.65845	0.02776
							0.65774	0.09766		0.65894	0.09445		0.65894	0.11131		0.65894	0.02777
							0.65823	0.09764		0.65942	0.09445		0.65942	0.1113		0.65942	0.02777
							0.65872	0.09762		0.65991	0.09444		0.65991	0.1113		0.65991	0.02777
							0.65921	0.0976		0.6604	0.09443		0.6604	0.1113		0.6604	0.02777
							0.6597	0.09758		0.66089	0.09443		0.66089	0.11129		0.66089	0.02777
							0.66019	0.09756		0.66138	0.09442		0.66138	0.11129		0.66138	0.02777
							0.66067	0.09754		0.66187	0.09441		0.66187	0.11129		0.66187	0.02777
							0.66116	0.09752		0.66235	0.09441		0.66235	0.11128		0.66235	0.02777
							0.66165	0.0975		0.66284	0.0944		0.66284	0.11128		0.66284	0.02777
							0.66214	0.09748		0.66333	0.09439		0.66333	0.11128		0.66333	0.02777
							0.66263	0.09746		0.66382	0.09439		0.66382	0.11127		0.66382	0.02777
							0.66312	0.09744		0.66431	0.09438		0.66431	0.11127		0.66431	0.02777
							0.6636	0.09742		0.66479	0.09437		0.66479	0.11127		0.66479	0.02777
							0.66409	0.0974		0.66528	0.09437		0.66528	0.11126		0.66528	0.02777
							0.66458	0.09738		0.66577	0.09436		0.66577	0.11126		0.66577	0.02777
							0.66507	0.09736		0.66626	0.09436		0.66626	0.11126		0.66626	0.02777
							0.66556	0.09734		0.66675	0.09435		0.66675	0.11125		0.66675	0.02777
							0.66604	0.09732		0.66724	0.09434		0.66724	0.11125		0.66724	0.02777
							0.66653	0.09729		0.66772	0.09434		0.66772	0.11125		0.66772	0.02777
							0.66702	0.09727		0.66821	0.09433		0.66821	0.11124		0.66821	0.02777
							0.66751	0.09725		0.6687	0.09432		0.6687	0.11124		0.6687	0.02778
							0.668	0.09723		0.66919	0.09432		0.66919	0.11124		0.66919	0.02778
							0.66849	0.09721		0.66968	0.09431		0.66968	0.11123		0.66968	0.02778
							0.66897	0.09719		0.67017	0.0943		0.67017	0.11123		0.67017	0.02778
							0.66946	0.09717		0.67065	0.0943		0.67065	0.11123		0.67065	0.02778
							0.66995	0.09715		0.67114	0.09429		0.67114	0.11122		0.67114	0.02778
							0.67044	0.09713		0.67163	0.09428		0.67163	0.11122		0.67163	0.02778
							0.67093	0.09711		0.67212	0.09428		0.67212	0.11122		0.67212	0.02778
							0.67142	0.09709		0.67261	0.09427		0.67261	0.11121		0.67261	0.02778
							0.6719	0.09707		0.6731	0.09426		0.6731	0.11121		0.6731	0.02778
							0.67239	0.09705		0.67358	0.09426		0.67358	0.11121		0.67358	0.02778
							0.67288	0.09703		0.67407	0.09425		0.67407	0.1112		0.67407	0.02778
							0.67337	0.09701		0.67456	0.09424		0.67456	0.1112		0.67456	0.02778
							0.67386	0.09699		0.67505	0.09424		0.67505	0.1112		0.67505	0.02778
							0.67435	0.09697		0.67554	0.09423		0.67554	0.11119		0.67554	0.02778
							0.67483	0.09695		0.67603	0.09423		0.67603	0.11119		0.67603	0.02778
							0.67532	0.09693		0.67651	0.09422		0.67651	0.11119		0.67651	0.02778
							0.67581	0.09691		0.677	0.09421		0.677	0.11118		0.677	0.02778
							0.6763	0.09689		0.67749	0.09421		0.67749	0.11118		0.67749	0.02778
							0.67679	0.09687		0.67798	0.0942		0.67798	0.11118		0.67798	0.02779
							0.67728	0.09685		0.67847	0.09419		0.67847	0.11117		0.67847	0.02779
							0.67776	0.09683		0.67896	0.09419		0.67896	0.11117		0.67896	0.02779
							0.67825	0.09681		0.67944	0.09418		0.67944	0.11117		0.67944	0.02779
							0.67874	0.09679		0.67993	0.09417		0.67993	0.11116		0.67993	0.02779
							0.67923	0.09677		0.68042	0.09417		0.68042	0.11116		0.68042	0.02779
							0.67972	0.09675		0.68091	0.09416		0.68091	0.11116		0.68091	0.02779
							0.6802	0.09673		0.6814	0.09415		0.6814	0.11116		0.6814	0.02779
							0.68069	0.09671		0.68188	0.09415		0.68188	0.11115		0.68188	0.02779
							0.68118	0.09669		0.68237	0.09414		0.68237	0.11115		0.68237	0.02779
							0.68167	0.09667		0.68286	0.09413		0.68286	0.11115		0.68286	0.02779
							0.68216	0.09665		0.68335	0.09413		0.68335	0.11114		0.68335	0.02779
							0.68265	0.09663		0.68384	0.09412		0.68384	0.11114		0.68384	0.02779
							0.68313	0.09661		0.68433	0.09412		0.68433	0.11114		0.68433	0.02779
							0.68362	0.09659		0.68481	0.09411		0.68481	0.11113		0.68481	0.02779
							0.68411	0.09657		0.6853	0.0941		0.6853	0.11113		0.6853	0.02779
							0.6846	0.09655		0.68579	0.0941		0.68579	0.11113		0.68579	0.02779
							0.68509	0.09653		0.68628	0.09409		0.68628	0.11112		0.68628	0.02779
							0.68558	0.09651		0.68677	0.09408		0.68677	0.11112		0.68677	0.02779
							0.68606	0.09649		0.68726	0.09408		0.68726	0.11112		0.68726	0.02779
							0.68655	0.09647		0.68774	0.09407		0.68774	0.11111		0.68774	0.0278
							0.68704	0.09645		0.68823	0.09406		0.68823	0.11111		0.68823	0.0278
							0.68753	0.09643		0.68872	0.09406		0.68872	0.11111		0.68872	0.0278
							0.68802	0.09641		0.68921	0.09405		0.68921	0.1111		0.68921	0.0278
							0.68851	0.09639		0.6897	0.09404		0.6897	0.1111		0.6897	0.0278
							0.68899	0.09637		0.69019	0.09404		0.69019	0.1111		0.69019	0.0278
							0.68948	0.09635		0.69067	0.09403		0.69067	0.11109		0.69067	0.0278
							0.68997	0.09633		0.69116	0.09402		0.69116	0.11109		0.69116	0.0278
							0.69046	0.09631		0.69165	0.09402		0.69165	0.11109		0.69165	0.0278
							0.69095	0.09629		0.69214	0.09401		0.69214	0.11108		0.69214	0.0278
							0.69144	0.09627		0.69263	0.094		0.69263	0.11108		0.69263	0.0278
							0.69192	0.09625		0.69312	0.094		0.69312	0.11108		0.69312	0.0278
							0.69241	0.09623		0.6936	0.09399		0.6936	0.11107		0.6936	0.0278
							0.6929	0.09621		0.69409	0.09399		0.69409	0.11107		0.69409	0.0278
							0.69339	0.09619		0.69458	0.09398		0.69458	0.11107		0.69458	0.0278
							0.69388	0.09617		0.69507	0.09397		0.69507	0.11106		0.69507	0.0278
							0.69437	0.09615		0.69556	0.09397		0.69556	0.11106		0.69556	0.0278
							0.69485	0.09613		0.69604	0.09396		0.69604	0.11106		0.69604	0.0278
							0.69534	0.09611		0.69653	0.09395		0.69653	0.11105		0.69653	0.0278
							0.69583	0.09609		0.69702	0.09395		0.69702	0.11105		0.69702	0.02781
							0.69632	0.09607		0.69751	0.09394		0.69751	0.11105		0.69751	0.02781
							0.69681	0.09605		0.698	0.09393		0.698	0.11104		0.698	0.02781
							0.69729	0.09603		0.69849	0.09393		0.69849	0.11104		0.69849	0.02781
							0.69778	0.09601		0.69897	0.09392		0.69897	0.11104		0.69897	0.02781
							0.69827	0.09599		0.69946	0.09391		0.69946	0.11103		0.69946	0.02781
							0.69876	0.09597		0.69995	0.09391		0.69995	0.11103		0.69995	0.02781
							0.69925	0.09595		0.70044	0.0939		0.70044	0.11103		0.70044	0.02781
							0.69974	0.09593		0.70093	0.09389		0.70093	0.11102		0.70093	0.02781
							0.70022	0.09591		0.70142	0.09389		0.70142	0.11102		0.70142	0.02781
							0.70071	0.09589		0.7019	0.09388		0.7019	0.11102		0.7019	0.02781
							0.7012	0.09587		0.70239	0.09388		0.70239	0.11101		0.70239	0.02781
							0.70169	0.09585		0.70288	0.09387		0.70288	0.11101		0.70288	0.02781
							0.70218	0.09583		0.70337	0.09386		0.70337	0.11101		0.70337	0.02781
							0.70267	0.09581		0.70386	0.09386		0.70386	0.111		0.70386	0.02781
							0.70315	0.09579		0.70435	0.09385		0.70435	0.111		0.70435	0.02781
							0.70364	0.09577		0.70483	0.09384		0.70483	0.111		0.70483	0.02781
							0.70413	0.09575		0.70532	0.09384		0.70532	0.11099		0.70532	0.02781
							0.70462	0.09573		0.70581	0.09383		0.70581	0.11099		0.70581	0.02781
							0.70511	0.09571		0.7063	0.09382		0.7063	0.11099		0.7063	0.02781
							0.7056	0.09569		0.70679	0.09382		0.70679	0.11098		0.70679	0.02782
							0.70608	0.09567		0.70728	0.09381		0.70728	0.11098		0.70728	0.02782
							0.70657	0.09565		0.70776	0.0938		0.70776	0.11098		0.70776	0.02782
							0.70706	0.09563		0.70825	0.0938		0.70825	0.11097		0.70825	0.02782
							0.70755	0.09561		0.70874	0.09379		0.70874	0.11097		0.70874	0.02782
							0.70804	0.09559		0.70923	0.09378		0.70923	0.11097		0.70923	0.02782
							0.70853	0.09557		0.70972	0.09378		0.70972	0.11097		0.70972	0.02782
							0.70901	0.09555		0.71021	0.09377		0.71021	0.11096		0.71021	0.02782
							0.7095	0.09553		0.71069	0.09377		0.71069	0.11096		0.71069	0.02782
							0.70999	0.09551		0.71118	0.09376		0.71118	0.11096		0.71118	0.02782
							0.71048	0.09549		0.71167	0.09375		0.71167	0.11095		0.71167	0.02782
							0.71097	0.09547		0.71216	0.09375		0.71216	0.11095		0.71216	0.02782
							0.71145	0.09545		0.71265	0.09374		0.71265	0.11095		0.71265	0.02782
							0.71194	0.09543		0.71313	0.09373		0.71313	0.11094		0.71313	0.02782
							0.71243	0.09541		0.71362	0.09373		0.71362	0.11094		0.71362	0.02782
							0.71292	0.09539		0.71411	0.09372		0.71411	0.11094		0.71411	0.02782
							0.71341	0.09537		0.7146	0.09371		0.7146	0.11093		0.7146	0.02782
							0.7139	0.09535		0.71509	0.09371		0.71509	0.11093		0.71509	0.02782
							0.71438	0.09533		0.71558	0.0937		0.71558	0.11093		0.71558	0.02782
							0.71487	0.09531		0.71606	0.09369		0.71606	0.11092		0.71606	0.02782
							0.71536	0.09529		0.71655	0.09369		0.71655	0.11092		0.71655	0.02782
							0.71585	0.09527		0.71704	0.09368		0.71704	0.11092		0.71704	0.02783
							0.71634	0.09525		0.71753	0.09367		0.71753	0.11091		0.71753	0.02783
							0.71683	0.09523		0.71802	0.09367		0.71802	0.11091		0.71802	0.02783
							0.71731	0.09521		0.71851	0.09366		0.71851	0.11091		0.71851	0.02783
							0.7178	0.09519		0.71899	0.09366		0.71899	0.1109		0.71899	0.02783
							0.71829	0.09517		0.71948	0.09365		0.71948	0.1109		0.71948	0.02783
							0.71878	0.09515		0.71997	0.09364		0.71997	0.1109		0.71997	0.02783
							0.71927	0.09513		0.72046	0.09364		0.72046	0.11089		0.72046	0.02783
							0.71976	0.09511		0.72095	0.09363		0.72095	0.11089		0.72095	0.02783
							0.72024	0.09509		0.72144	0.09362		0.72144	0.11089		0.72144	0.02783
							0.72073	0.09507		0.72192	0.09362		0.72192	0.11088		0.72192	0.02783
							0.72122	0.09505		0.72241	0.09361		0.72241	0.11088		0.72241	0.02783
							0.72171	0.09503		0.7229	0.0936		0.7229	0.11088		0.7229	0.02783
							0.7222	0.09501		0.72339	0.0936		0.72339	0.11087		0.72339	0.02783
							0.72269	0.09499		0.72388	0.09359		0.72388	0.11087		0.72388	0.02783
							0.72317	0.09497		0.72437	0.09358		0.72437	0.11087		0.72437	0.02783
							0.72366	0.09495		0.72485	0.09358		0.72485	0.11086		0.72485	0.02783
							0.72415	0.09493		0.72534	0.09357		0.72534	0.11086		0.72534	0.02783
							0.72464	0.09491		0.72583	0.09356		0.72583	0.11086		0.72583	0.02783
							0.72513	0.09489		0.72632	0.09356		0.72632	0.11085		0.72632	0.02783
							0.72562	0.09487		0.72681	0.09355		0.72681	0.11085		0.72681	0.02784
							0.7261	0.09485		0.72729	0.09355		0.72729	0.11085		0.72729	0.02784
							0.72659	0.09483		0.72778	0.09354		0.72778	0.11084		0.72778	0.02784
							0.72708	0.09481		0.72827	0.09353		0.72827	0.11084		0.72827	0.02784
							0.72757	0.09479		0.72876	0.09353		0.72876	0.11084		0.72876	0.02784
							0.72806	0.09477		0.72925	0.09352		0.72925	0.11083		0.72925	0.02784
							0.72854	0.09475		0.72974	0.09351		0.72974	0.11083		0.72974	0.02784
							0.72903	0.09474		0.73022	0.09351		0.73022	0.11083		0.73022	0.02784
							0.72952	0.09472		0.73071	0.0935		0.73071	0.11082		0.73071	0.02784
							0.73001	0.0947		0.7312	0.09349		0.7312	0.11082		0.7312	0.02784
							0.7305	0.09468		0.73169	0.09349		0.73169	0.11082		0.73169	0.02784
							0.73099	0.09466		0.73218	0.09348		0.73218	0.11082		0.73218	0.02784
							0.73147	0.09464		0.73267	0.09347		0.73267	0.11081		0.73267	0.02784
							0.73196	0.09462		0.73315	0.09347		0.73315	0.11081		0.73315	0.02784
							0.73245	0.0946		0.73364	0.09346		0.73364	0.11081		0.73364	0.02784
							0.73294	0.09458		0.73413	0.09345		0.73413	0.1108		0.73413	0.02784
							0.73343	0.09456		0.73462	0.09345		0.73462	0.1108		0.73462	0.02784
							0.73392	0.09454		0.73511	0.09344		0.73511	0.1108		0.73511	0.02784
							0.7344	0.09452		0.7356	0.09344		0.7356	0.11079		0.7356	0.02784
							0.73489	0.0945		0.73608	0.09343		0.73608	0.11079		0.73608	0.02784
							0.73538	0.09448		0.73657	0.09342		0.73657	0.11079		0.73657	0.02784
							0.73587	0.09446		0.73706	0.09342		0.73706	0.11078		0.73706	0.02785
							0.73636	0.09444		0.73755	0.09341		0.73755	0.11078		0.73755	0.02785
							0.73685	0.09442		0.73804	0.0934		0.73804	0.11078		0.73804	0.02785
							0.73733	0.0944		0.73853	0.0934		0.73853	0.11077		0.73853	0.02785
							0.73782	0.09438		0.73901	0.09339		0.73901	0.11077		0.73901	0.02785
							0.73831	0.09436		0.7395	0.09338		0.7395	0.11077		0.7395	0.02785
							0.7388	0.09434		0.73999	0.09338		0.73999	0.11076		0.73999	0.02785
							0.73929	0.09432		0.74048	0.09337		0.74048	0.11076		0.74048	0.02785
							0.73978	0.0943		0.74097	0.09336		0.74097	0.11076		0.74097	0.02785
							0.74026	0.09428		0.74146	0.09336		0.74146	0.11075		0.74146	0.02785
							0.74075	0.09426		0.74194	0.09335		0.74194	0.11075		0.74194	0.02785
							0.74124	0.09424		0.74243	0.09335		0.74243	0.11075		0.74243	0.02785
							0.74173	0.09422		0.74292	0.09334		0.74292	0.11074		0.74292	0.02785
							0.74222	0.0942		0.74341	0.09333		0.74341	0.11074		0.74341	0.02785
							0.7427	0.09418		0.7439	0.09333		0.7439	0.11074		0.7439	0.02785
							0.74319	0.09416		0.74438	0.09332		0.74438	0.11073		0.74438	0.02785
							0.74368	0.09414		0.74487	0.09331		0.74487	0.11073		0.74487	0.02785
							0.74417	0.09412		0.74536	0.09331		0.74536	0.11073		0.74536	0.02785
							0.74466	0.0941		0.74585	0.0933		0.74585	0.11072		0.74585	0.02785
							0.74515	0.09409		0.74634	0.09329		0.74634	0.11072		0.74634	0.02785
							0.74563	0.09407		0.74683	0.09329		0.74683	0.11072		0.74683	0.02785
							0.74612	0.09405		0.74731	0.09328		0.74731	0.11071		0.74731	0.02786
							0.74661	0.09403		0.7478	0.09327		0.7478	0.11071		0.7478	0.02786
							0.7471	0.09401		0.74829	0.09327		0.74829	0.11071		0.74829	0.02786
							0.74759	0.09399		0.74878	0.09326		0.74878	0.1107		0.74878	0.02786
							0.74808	0.09397		0.74927	0.09325		0.74927	0.1107		0.74927	0.02786
							0.74856	0.09395		0.74976	0.09325		0.74976	0.1107		0.74976	0.02786
							0.74905	0.09393		0.75024	0.09324		0.75024	0.11069		0.75024	0.02786
							0.74954	0.09391		0.75073	0.09324		0.75073	0.11069		0.75073	0.02786
							0.75003	0.09389		0.75122	0.09323		0.75122	0.11069		0.75122	0.02786
							0.75052	0.09387		0.75171	0.09322		0.75171	0.11069		0.75171	0.02786
							0.75101	0.09385		0.7522	0.09322		0.7522	0.11068		0.7522	0.02786
							0.75149	0.09383		0.75269	0.09321		0.75269	0.11068		0.75269	0.02786
							0.75198	0.09381		0.75317	0.0932		0.75317	0.11068		0.75317	0.02786
							0.75247	0.09379		0.75366	0.0932		0.75366	0.11067		0.75366	0.02786
							0.75296	0.09377		0.75415	0.09319		0.75415	0.11067		0.75415	0.02786
							0.75345	0.09375		0.75464	0.09318		0.75464	0.11067		0.75464	0.02786
							0.75394	0.09373		0.75513	0.09318		0.75513	0.11066		0.75513	0.02786
							0.75442	0.09371		0.75562	0.09317		0.75562	0.11066		0.75562	0.02786
							0.75491	0.09369		0.7561	0.09316		0.7561	0.11066		0.7561	0.02786
							0.7554	0.09367		0.75659	0.09316		0.75659	0.11065		0.75659	0.02786
							0.75589	0.09365		0.75708	0.09315		0.75708	0.11065		0.75708	0.02786
							0.75638	0.09363		0.75757	0.09315		0.75757	0.11065		0.75757	0.02787
							0.75687	0.09362		0.75806	0.09314		0.75806	0.11064		0.75806	0.02787
							0.75735	0.0936		0.75854	0.09313		0.75854	0.11064		0.75854	0.02787
							0.75784	0.09358		0.75903	0.09313		0.75903	0.11064		0.75903	0.02787
							0.75833	0.09356		0.75952	0.09312		0.75952	0.11063		0.75952	0.02787
							0.75882	0.09354		0.76001	0.09311		0.76001	0.11063		0.76001	0.02787
							0.75931	0.09352		0.7605	0.09311		0.7605	0.11063		0.7605	0.02787
							0.75979	0.0935		0.76099	0.0931		0.76099	0.11062		0.76099	0.02787
							0.76028	0.09348		0.76147	0.09309		0.76147	0.11062		0.76147	0.02787
							0.76077	0.09346		0.76196	0.09309		0.76196	0.11062		0.76196	0.02787
							0.76126	0.09344		0.76245	0.09308		0.76245	0.11061		0.76245	0.02787
							0.76175	0.09342		0.76294	0.09307		0.76294	0.11061		0.76294	0.02787
							0.76224	0.0934		0.76343	0.09307		0.76343	0.11061		0.76343	0.02787
							0.76272	0.09338		0.76392	0.09306		0.76392	0.1106		0.76392	0.02787
							0.76321	0.09336		0.7644	0.09306		0.7644	0.1106		0.7644	0.02787
							0.7637	0.09334		0.76489	0.09305		0.76489	0.1106		0.76489	0.02787
							0.76419	0.09332		0.76538	0.09304		0.76538	0.11059		0.76538	0.02787
							0.76468	0.0933		0.76587	0.09304		0.76587	0.11059		0.76587	0.02787
							0.76517	0.09328		0.76636	0.09303		0.76636	0.11059		0.76636	0.02787
							0.76565	0.09326		0.76685	0.09302		0.76685	0.11058		0.76685	0.02787
							0.76614	0.09324		0.76733	0.09302		0.76733	0.11058		0.76733	0.02787
							0.76663	0.09323		0.76782	0.09301		0.76782	0.11058		0.76782	0.02787
							0.76712	0.09321		0.76831	0.093		0.76831	0.11058		0.76831	0.02788
							0.76761	0.09319		0.7688	0.093		0.7688	0.11057		0.7688	0.02788
							0.7681	0.09317		0.76929	0.09299		0.76929	0.11057		0.76929	0.02788
							0.76858	0.09315		0.76978	0.09298		0.76978	0.11057		0.76978	0.02788
							0.76907	0.09313		0.77026	0.09298		0.77026	0.11056		0.77026	0.02788
							0.76956	0.09311		0.77075	0.09297		0.77075	0.11056		0.77075	0.02788
							0.77005	0.09309		0.77124	0.09297		0.77124	0.11056		0.77124	0.02788
							0.77054	0.09307		0.77173	0.09296		0.77173	0.11055		0.77173	0.02788
							0.77103	0.09305		0.77222	0.09295		0.77222	0.11055		0.77222	0.02788
							0.77151	0.09303		0.77271	0.09295		0.77271	0.11055		0.77271	0.02788
							0.772	0.09301		0.77319	0.09294		0.77319	0.11054		0.77319	0.02788
							0.77249	0.09299		0.77368	0.09293		0.77368	0.11054		0.77368	0.02788
							0.77298	0.09297		0.77417	0.09293		0.77417	0.11054		0.77417	0.02788
							0.77347	0.09295		0.77466	0.09292		0.77466	0.11053		0.77466	0.02788
							0.77395	0.09293		0.77515	0.09291		0.77515	0.11053		0.77515	0.02788
							0.77444	0.09291		0.77563	0.09291		0.77563	0.11053		0.77563	0.02788
							0.77493	0.09289		0.77612	0.0929		0.77612	0.11052		0.77612	0.02788
							0.77542	0.09288		0.77661	0.09289		0.77661	0.11052		0.77661	0.02788
							0.77591	0.09286		0.7771	0.09289		0.7771	0.11052		0.7771	0.02788
							0.7764	0.09284		0.77759	0.09288		0.77759	0.11051		0.77759	0.02788
							0.77688	0.09282		0.77808	0.09288		0.77808	0.11051		0.77808	0.02788
							0.77737	0.0928		0.77856	0.09287		0.77856	0.11051		0.77856	0.02789
							0.77786	0.09278		0.77905	0.09286		0.77905	0.1105		0.77905	0.02789
							0.77835	0.09276		0.77954	0.09286		0.77954	0.1105		0.77954	0.02789
							0.77884	0.09274		0.78003	0.09285		0.78003	0.1105		0.78003	0.02789
							0.77933	0.09272		0.78052	0.09284		0.78052	0.11049		0.78052	0.02789
							0.77981	0.0927		0.78101	0.09284		0.78101	0.11049		0.78101	0.02789
							0.7803	0.09268		0.78149	0.09283		0.78149	0.11049		0.78149	0.02789
							0.78079	0.09266		0.78198	0.09282		0.78198	0.11048		0.78198	0.02789
							0.78128	0.09264		0.78247	0.09282		0.78247	0.11048		0.78247	0.02789
							0.78177	0.09262		0.78296	0.09281		0.78296	0.11048		0.78296	0.02789
							0.78226	0.0926		0.78345	0.0928		0.78345	0.11048		0.78345	0.02789
							0.78274	0.09259		0.78394	0.0928		0.78394	0.11047		0.78394	0.02789
							0.78323	0.09257		0.78442	0.09279		0.78442	0.11047		0.78442	0.02789
							0.78372	0.09255		0.78491	0.09279		0.78491	0.11047		0.78491	0.02789
							0.78421	0.09253		0.7854	0.09278		0.7854	0.11046		0.7854	0.02789
							0.7847	0.09251		0.78589	0.09277		0.78589	0.11046		0.78589	0.02789
							0.78519	0.09249		0.78638	0.09277		0.78638	0.11046		0.78638	0.02789
							0.78567	0.09247		0.78687	0.09276		0.78687	0.11045		0.78687	0.02789
							0.78616	0.09245		0.78735	0.09275		0.78735	0.11045		0.78735	0.02789
							0.78665	0.09243		0.78784	0.09275		0.78784	0.11045		0.78784	0.02789
							0.78714	0.09241		0.78833	0.09274		0.78833	0.11044		0.78833	0.02789
							0.78763	0.09239		0.78882	0.09273		0.78882	0.11044		0.78882	0.02789
							0.78812	0.09237		0.78931	0.09273		0.78931	0.11044		0.78931	0.02789
							0.7886	0.09235		0.78979	0.09272		0.78979	0.11043		0.78979	0.0279
							0.78909	0.09233		0.79028	0.09271		0.79028	0.11043		0.79028	0.0279
							0.78958	0.09231		0.79077	0.09271		0.79077	0.11043		0.79077	0.0279
							0.79007	0.0923		0.79126	0.0927		0.79126	0.11042		0.79126	0.0279
							0.79056	0.09228		0.79175	0.0927		0.79175	0.11042		0.79175	0.0279
							0.79104	0.09226		0.79224	0.09269		0.79224	0.11042		0.79224	0.0279
							0.79153	0.09224		0.79272	0.09268		0.79272	0.11041		0.79272	0.0279
							0.79202	0.09222		0.79321	0.09268		0.79321	0.11041		0.79321	0.0279
							0.79251	0.0922		0.7937	0.09267		0.7937	0.11041		0.7937	0.0279
							0.793	0.09218		0.79419	0.09266		0.79419	0.1104		0.79419	0.0279
							0.79349	0.09216		0.79468	0.09266		0.79468	0.1104		0.79468	0.0279
							0.79397	0.09214		0.79517	0.09265		0.79517	0.1104		0.79517	0.0279
							0.79446	0.09212		0.79565	0.09264		0.79565	0.11039		0.79565	0.0279
							0.79495	0.0921		0.79614	0.09264		0.79614	0.11039		0.79614	0.0279
							0.79544	0.09208		0.79663	0.09263		0.79663	0.11039		0.79663	0.0279
							0.79593	0.09206		0.79712	0.09263		0.79712	0.11039		0.79712	0.0279
							0.79642	0.09205		0.79761	0.09262		0.79761	0.11038		0.79761	0.0279
							0.7969	0.09203		0.7981	0.09261		0.7981	0.11038		0.7981	0.0279
							0.79739	0.09201		0.79858	0.09261		0.79858	0.11038		0.79858	0.0279
							0.79788	0.09199		0.79907	0.0926		0.79907	0.11037		0.79907	0.0279
							0.79837	0.09197		0.79956	0.09259		0.79956	0.11037		0.79956	0.0279
							0.79886	0.09195		0.80005	0.09259		0.80005	0.11037		0.80005	0.0279
							0.79935	0.09193		0.80054	0.09258		0.80054	0.11036		0.80054	0.02791
							0.79983	0.09191		0.80103	0.09257		0.80103	0.11036		0.80103	0.02791
							0.80032	0.09189		0.80151	0.09257		0.80151	0.11036		0.80151	0.02791
							0.80081	0.09187		0.802	0.09256		0.802	0.11035		0.802	0.02791
							0.8013	0.09185		0.80249	0.09255		0.80249	0.11035		0.80249	0.02791
							0.80179	0.09183		0.80298	0.09255		0.80298	0.11035		0.80298	0.02791
							0.80228	0.09181		0.80347	0.09254		0.80347	0.11034		0.80347	0.02791
							0.80276	0.0918		0.80396	0.09254		0.80396	0.11034		0.80396	0.02791
							0.80325	0.09178		0.80444	0.09253		0.80444	0.11034		0.80444	0.02791
							0.80374	0.09176		0.80493	0.09252		0.80493	0.11033		0.80493	0.02791
							0.80423	0.09174		0.80542	0.09252		0.80542	0.11033		0.80542	0.02791
							0.80472	0.09172		0.80591	0.09251		0.80591	0.11033		0.80591	0.02791
							0.8052	0.0917		0.8064	0.0925		0.8064	0.11032		0.8064	0.02791
							0.80569	0.09168		0.80688	0.0925		0.80688	0.11032		0.80688	0.02791
							0.80618	0.09166		0.80737	0.09249		0.80737	0.11032		0.80737	0.02791
							0.80667	0.09164		0.80786	0.09248		0.80786	0.11031		0.80786	0.02791
							0.80716	0.09162		0.80835	0.09248		0.80835	0.11031		0.80835	0.02791
							0.80765	0.0916		0.80884	0.09247		0.80884	0.11031		0.80884	0.02791
							0.80813	0.09158		0.80933	0.09246		0.80933	0.1103		0.80933	0.02791
							0.80862	0.09157		0.80981	0.09246		0.80981	0.1103		0.80981	0.02791
							0.80911	0.09155		0.8103	0.09245		0.8103	0.1103		0.8103	0.02791
							0.8096	0.09153		0.81079	0.09245		0.81079	0.1103		0.81079	0.02791
							0.81009	0.09151		0.81128	0.09244		0.81128	0.11029		0.81128	0.02791
							0.81058	0.09149		0.81177	0.09243		0.81177	0.11029		0.81177	0.02792
							0.81106	0.09147		0.81226	0.09243		0.81226	0.11029		0.81226	0.02792
							0.81155	0.09145		0.81274	0.09242		0.81274	0.11028		0.81274	0.02792
							0.81204	0.09143		0.81323	0.09241		0.81323	0.11028		0.81323	0.02792
							0.81253	0.09141		0.81372	0.09241		0.81372	0.11028		0.81372	0.02792
							0.81302	0.09139		0.81421	0.0924		0.81421	0.11027		0.81421	0.02792
							0.81351	0.09137		0.8147	0.09239		0.8147	0.11027		0.8147	0.02792
							0.81399	0.09136		0.81519	0.09239		0.81519	0.11027		0.81519	0.02792
							0.81448	0.09134		0.81567	0.09238		0.81567	0.11026		0.81567	0.02792
							0.81497	0.09132		0.81616	0.09238		0.81616	0.11026		0.81616	0.02792
							0.81546	0.0913		0.81665	0.09237		0.81665	0.11026		0.81665	0.02792
							0.81595	0.09128		0.81714	0.09236		0.81714	0.11025		0.81714	0.02792
							0.81644	0.09126		0.81763	0.09236		0.81763	0.11025		0.81763	0.02792
							0.81692	0.09124		0.81812	0.09235		0.81812	0.11025		0.81812	0.02792
							0.81741	0.09122		0.8186	0.09234		0.8186	0.11024		0.8186	0.02792
							0.8179	0.0912		0.81909	0.09234		0.81909	0.11024		0.81909	0.02792
							0.81839	0.09118		0.81958	0.09233		0.81958	0.11024		0.81958	0.02792
							0.81888	0.09116		0.82007	0.09232		0.82007	0.11023		0.82007	0.02792
							0.81937	0.09115		0.82056	0.09232		0.82056	0.11023		0.82056	0.02792
							0.81985	0.09113		0.82104	0.09231		0.82104	0.11023		0.82104	0.02792
							0.82034	0.09111		0.82153	0.0923		0.82153	0.11022		0.82153	0.02792
							0.82083	0.09109		0.82202	0.0923		0.82202	0.11022		0.82202	0.02792
							0.82132	0.09107		0.82251	0.09229		0.82251	0.11022		0.82251	0.02792
							0.82181	0.09105		0.823	0.09229		0.823	0.11022		0.823	0.02793
							0.82229	0.09103		0.82349	0.09228		0.82349	0.11021		0.82349	0.02793
							0.82278	0.09101		0.82397	0.09227		0.82397	0.11021		0.82397	0.02793
							0.82327	0.09099		0.82446	0.09227		0.82446	0.11021		0.82446	0.02793
							0.82376	0.09097		0.82495	0.09226		0.82495	0.1102		0.82495	0.02793
							0.82425	0.09096		0.82544	0.09225		0.82544	0.1102		0.82544	0.02793
							0.82474	0.09094		0.82593	0.09225		0.82593	0.1102		0.82593	0.02793
							0.82522	0.09092		0.82642	0.09224		0.82642	0.11019		0.82642	0.02793
							0.82571	0.0909		0.8269	0.09223		0.8269	0.11019		0.8269	0.02793
							0.8262	0.09088		0.82739	0.09223		0.82739	0.11019		0.82739	0.02793
							0.82669	0.09086		0.82788	0.09222		0.82788	0.11018		0.82788	0.02793
							0.82718	0.09084		0.82837	0.09222		0.82837	0.11018		0.82837	0.02793
							0.82767	0.09082		0.82886	0.09221		0.82886	0.11018		0.82886	0.02793
							0.82815	0.0908		0.82935	0.0922		0.82935	0.11017		0.82935	0.02793
							0.82864	0.09078		0.82983	0.0922		0.82983	0.11017		0.82983	0.02793
							0.82913	0.09077		0.83032	0.09219		0.83032	0.11017		0.83032	0.02793
							0.82962	0.09075		0.83081	0.09218		0.83081	0.11016		0.83081	0.02793
							0.83011	0.09073		0.8313	0.09218		0.8313	0.11016		0.8313	0.02793
							0.8306	0.09071		0.83179	0.09217		0.83179	0.11016		0.83179	0.02793
							0.83108	0.09069		0.83228	0.09216		0.83228	0.11015		0.83228	0.02793
							0.83157	0.09067		0.83276	0.09216		0.83276	0.11015		0.83276	0.02793
							0.83206	0.09065		0.83325	0.09215		0.83325	0.11015		0.83325	0.02793
							0.83255	0.09063		0.83374	0.09215		0.83374	0.11014		0.83374	0.02793
							0.83304	0.09061		0.83423	0.09214		0.83423	0.11014		0.83423	0.02794
							0.83353	0.0906		0.83472	0.09213		0.83472	0.11014		0.83472	0.02794
							0.83401	0.09058		0.83521	0.09213		0.83521	0.11014		0.83521	0.02794
							0.8345	0.09056		0.83569	0.09212		0.83569	0.11013		0.83569	0.02794
							0.83499	0.09054		0.83618	0.09211		0.83618	0.11013		0.83618	0.02794
							0.83548	0.09052		0.83667	0.09211		0.83667	0.11013		0.83667	0.02794
							0.83597	0.0905		0.83716	0.0921		0.83716	0.11012		0.83716	0.02794
							0.83645	0.09048		0.83765	0.09209		0.83765	0.11012		0.83765	0.02794
							0.83694	0.09046		0.83813	0.09209		0.83813	0.11012		0.83813	0.02794
							0.83743	0.09044		0.83862	0.09208		0.83862	0.11011		0.83862	0.02794
							0.83792	0.09042		0.83911	0.09208		0.83911	0.11011		0.83911	0.02794
							0.83841	0.09041		0.8396	0.09207		0.8396	0.11011		0.8396	0.02794
							0.8389	0.09039		0.84009	0.09206		0.84009	0.1101		0.84009	0.02794
							0.83938	0.09037		0.84058	0.09206		0.84058	0.1101		0.84058	0.02794
							0.83987	0.09035		0.84106	0.09205		0.84106	0.1101		0.84106	0.02794
							0.84036	0.09033		0.84155	0.09204		0.84155	0.11009		0.84155	0.02794
							0.84085	0.09031		0.84204	0.09204		0.84204	0.11009		0.84204	0.02794
							0.84134	0.09029		0.84253	0.09203		0.84253	0.11009		0.84253	0.02794
							0.84183	0.09027		0.84302	0.09202		0.84302	0.11008		0.84302	0.02794
							0.84231	0.09025		0.84351	0.09202		0.84351	0.11008		0.84351	0.02794
							0.8428	0.09024		0.84399	0.09201		0.84399	0.11008		0.84399	0.02794
							0.84329	0.09022		0.84448	0.092		0.84448	0.11007		0.84448	0.02794
							0.84378	0.0902		0.84497	0.092		0.84497	0.11007		0.84497	0.02794
							0.84427	0.09018		0.84546	0.09199		0.84546	0.11007		0.84546	0.02794
							0.84476	0.09016		0.84595	0.09199		0.84595	0.11007		0.84595	0.02795
							0.84524	0.09014		0.84644	0.09198		0.84644	0.11006		0.84644	0.02795
							0.84573	0.09012		0.84692	0.09197		0.84692	0.11006		0.84692	0.02795
							0.84622	0.0901		0.84741	0.09197		0.84741	0.11006		0.84741	0.02795
							0.84671	0.09009		0.8479	0.09196		0.8479	0.11005		0.8479	0.02795
							0.8472	0.09007		0.84839	0.09195		0.84839	0.11005		0.84839	0.02795
							0.84769	0.09005		0.84888	0.09195		0.84888	0.11005		0.84888	0.02795
							0.84817	0.09003		0.84937	0.09194		0.84937	0.11004		0.84937	0.02795
							0.84866	0.09001		0.84985	0.09193		0.84985	0.11004		0.84985	0.02795
							0.84915	0.08999		0.85034	0.09193		0.85034	0.11004		0.85034	0.02795
							0.84964	0.08997		0.85083	0.09192		0.85083	0.11003		0.85083	0.02795
							0.85013	0.08995		0.85132	0.09192		0.85132	0.11003		0.85132	0.02795
							0.85062	0.08993		0.85181	0.09191		0.85181	0.11003		0.85181	0.02795
							0.8511	0.08992		0.85229	0.0919		0.85229	0.11002		0.85229	0.02795
							0.85159	0.0899		0.85278	0.0919		0.85278	0.11002		0.85278	0.02795
							0.85208	0.08988		0.85327	0.09189		0.85327	0.11002		0.85327	0.02795
							0.85257	0.08986		0.85376	0.09188		0.85376	0.11001		0.85376	0.02795
							0.85306	0.08984		0.85425	0.09188		0.85425	0.11001		0.85425	0.02795
							0.85354	0.08982		0.85474	0.09187		0.85474	0.11001		0.85474	0.02795
							0.85403	0.0898		0.85522	0.09186		0.85522	0.11		0.85522	0.02795
							0.85452	0.08978		0.85571	0.09186		0.85571	0.11		0.85571	0.02795
							0.85501	0.08977		0.8562	0.09185		0.8562	0.11		0.8562	0.02795
							0.8555	0.08975		0.85669	0.09185		0.85669	0.11		0.85669	0.02795
							0.85599	0.08973		0.85718	0.09184		0.85718	0.10999		0.85718	0.02795
							0.85647	0.08971		0.85767	0.09183		0.85767	0.10999		0.85767	0.02796
							0.85696	0.08969		0.85815	0.09183		0.85815	0.10999		0.85815	0.02796
							0.85745	0.08967		0.85864	0.09182		0.85864	0.10998		0.85864	0.02796
							0.85794	0.08965		0.85913	0.09181		0.85913	0.10998		0.85913	0.02796
							0.85843	0.08963		0.85962	0.09181		0.85962	0.10998		0.85962	0.02796
							0.85892	0.08962		0.86011	0.0918		0.86011	0.10997		0.86011	0.02796
							0.8594	0.0896		0.8606	0.09179		0.8606	0.10997		0.8606	0.02796
							0.85989	0.08958		0.86108	0.09179		0.86108	0.10997		0.86108	0.02796
							0.86038	0.08956		0.86157	0.09178		0.86157	0.10996		0.86157	0.02796
							0.86087	0.08954		0.86206	0.09178		0.86206	0.10996		0.86206	0.02796
							0.86136	0.08952		0.86255	0.09177		0.86255	0.10996		0.86255	0.02796
							0.86185	0.0895		0.86304	0.09176		0.86304	0.10995		0.86304	0.02796
							0.86233	0.08948		0.86353	0.09176		0.86353	0.10995		0.86353	0.02796
							0.86282	0.08947		0.86401	0.09175		0.86401	0.10995		0.86401	0.02796
							0.86331	0.08945		0.8645	0.09174		0.8645	0.10994		0.8645	0.02796
							0.8638	0.08943		0.86499	0.09174		0.86499	0.10994		0.86499	0.02796
							0.86429	0.08941		0.86548	0.09173		0.86548	0.10994		0.86548	0.02796
							0.86478	0.08939		0.86597	0.09172		0.86597	0.10993		0.86597	0.02796
							0.86526	0.08937		0.86646	0.09172		0.86646	0.10993		0.86646	0.02796
							0.86575	0.08935		0.86694	0.09171		0.86694	0.10993		0.86694	0.02796
							0.86624	0.08933		0.86743	0.09171		0.86743	0.10993		0.86743	0.02796
							0.86673	0.08932		0.86792	0.0917		0.86792	0.10992		0.86792	0.02796
							0.86722	0.0893		0.86841	0.09169		0.86841	0.10992		0.86841	0.02796
							0.8677	0.08928		0.8689	0.09169		0.8689	0.10992		0.8689	0.02796
							0.86819	0.08926		0.86938	0.09168		0.86938	0.10991		0.86938	0.02796
							0.86868	0.08924		0.86987	0.09167		0.86987	0.10991		0.86987	0.02797
							0.86917	0.08922		0.87036	0.09167		0.87036	0.10991		0.87036	0.02797
							0.86966	0.0892		0.87085	0.09166		0.87085	0.1099		0.87085	0.02797
							0.87015	0.08919		0.87134	0.09165		0.87134	0.1099		0.87134	0.02797
							0.87063	0.08917		0.87183	0.09165		0.87183	0.1099		0.87183	0.02797
							0.87112	0.08915		0.87231	0.09164		0.87231	0.10989		0.87231	0.02797
							0.87161	0.08913		0.8728	0.09164		0.8728	0.10989		0.8728	0.02797
							0.8721	0.08911		0.87329	0.09163		0.87329	0.10989		0.87329	0.02797
							0.87259	0.08909		0.87378	0.09162		0.87378	0.10988		0.87378	0.02797
							0.87308	0.08907		0.87427	0.09162		0.87427	0.10988		0.87427	0.02797
							0.87356	0.08906		0.87476	0.09161		0.87476	0.10988		0.87476	0.02797
							0.87405	0.08904		0.87524	0.0916		0.87524	0.10987		0.87524	0.02797
							0.87454	0.08902		0.87573	0.0916		0.87573	0.10987		0.87573	0.02797
							0.87503	0.089		0.87622	0.09159		0.87622	0.10987		0.87622	0.02797
							0.87552	0.08898		0.87671	0.09158		0.87671	0.10987		0.87671	0.02797
							0.87601	0.08896		0.8772	0.09158		0.8772	0.10986		0.8772	0.02797
							0.87649	0.08894		0.87769	0.09157		0.87769	0.10986		0.87769	0.02797
							0.87698	0.08892		0.87817	0.09157		0.87817	0.10986		0.87817	0.02797
							0.87747	0.08891		0.87866	0.09156		0.87866	0.10985		0.87866	0.02797
							0.87796	0.08889		0.87915	0.09155		0.87915	0.10985		0.87915	0.02797
							0.87845	0.08887		0.87964	0.09155		0.87964	0.10985		0.87964	0.02797
							0.87894	0.08885		0.88013	0.09154		0.88013	0.10984		0.88013	0.02797
							0.87942	0.08883		0.88062	0.09153		0.88062	0.10984		0.88062	0.02797
[truncated: 519,290+ more rows]

## Sheet: Figure 4
	Figure 4d												Figure 4e																Figure 4f																		Figure 4g
[truncated: 1,002 more rows]

[truncated: 7 more sheets: Figure 5, Supplementary Figure 1, Supplementray Figure 2, Supplementray Figure 3, Supplementary Figure 4, Supplementray Figure 5, Supplementary Figure 7]
